# Supplementary material for: Identification of Southeast Asian Anopheles mosquito species using MALDI-TOF mass spectrometry
Source: PLoS One. 2024 Jul 5;19(7):e0305167. doi: 10.1371/journal.pone.0305167 (PMC11226003; doi:10.1371/journal.pone.0305167)
Supplement: S1 Table — (XLSX) [file pone.0305167.s003.xlsx]

## Sheet: Table S1
sample.id	sorting.village.code	sorting.colmet	morphology.identification.result2	refseqITS2.blast.scientific.name	refseqITS2.blast.accession.number	refseqITS2.blast.percent.identity	refseqITS2.blast.query.cover	refseqCOI.blast.scientific.name	refseqCOI.blast.accession.number	refseqCOI.blast.percent.identity	refseqCOI.blast.query.cover	sample.label	displayed.result	refseqITS2.sequence.id2	refseqCOI.sequence.id2	Included specimen in the MSI2 reference database
METF2_0005805	OL-00156	abt-buffalo	Maculatus Group					Anopheles maculatus	KT382822.1	0.9972	1	An. maculatus	An. maculatus	NA	An_maculatus_11	1
METF2_0005806	OL-00156	abt-buffalo	Maculatus Group	Anopheles pseudowillmori	JQ446427.1	1	1	Anopheles pseudowillmori	OL742904.1	0.9971	0.79	An. pseudowillmori	An. pseudowillmori	An_pseudowillmori_1	An_pseudowillmori_1	1
METF2_0005821	OL-00156	abt-buffalo	Jamesii Group	Anopheles splendidus	MF535236.1	0.9943	1	Anopheles splendidus	NC_039397.1	0.9958	1	An. splendidus	An. splendidus	An_splendidus_3	An_splendidus_6	1
METF2_0005822	OL-00156	abt-buffalo	Jamesii Group	Anopheles splendidus	MF535236.1	0.9972	1	Anopheles splendidus	NC_039397.1	0.9977	0.99	An. splendidus	An. splendidus	An_splendidus_4	An_splendidus_7	1
METF2_0005832	OL-00156	abt-buffalo	An. kochi	Anopheles kochi	MK881158.1	1	1	Anopheles kochi	MT669940.1	0.9884	1	An. kochi	An. kochi	An_kochi_1	An_kochi_6	1
METF2_0005833	OL-00156	abt-buffalo	An. kochi					Anopheles kochi	MT669940.1	0.9897	1	An. kochi	An. kochi	NA	An_kochi_7	1
METF2_0005841	OL-00156	abt-buffalo	An. jeyporiensis	Anopheles minimus	MH796445.1	0.9973	1	Anopheles minimus	KT382825.1	0.9944	1	An. minimus clade II	An. minimus s.l.	An_minimus_2	An_minimus_clade_II_13	1
METF2_0005842	OL-00156	abt-buffalo	Hyrcanus Group	Anopheles sinensis	KX840542.1	1	1	Anopheles sinensis	MG816544.1	0.9971	1	An. sinensis	An. kleini/sinensis	An_sinensis_1	An_kleini_sinensis_6	1
METF2_0005843	OL-00156	abt-buffalo	An. minimus s.l.	Anopheles minimus	MH796445.1	0.992	1	Anopheles minimus	KT382825.1	0.9942	1	An. minimus clade II	An. minimus s.l.	An_minimus_3	An_minimus_clade_II_14	1
METF2_0005844	OL-00156	abt-buffalo	An. minimus s.l.	Anopheles minimus	MF535227.1	1	1	Anopheles minimus	KT382825.1	0.9966	0.99	An. minimus clade II	An. minimus s.l.	An_minimus_1	An_minimus_clade_II_15	1
METF2_0005857	OL-00156	abt-buffalo	Bariborstris Group	Anopheles dissidens	OM060216.1	0.9894	1	Anopheles dissidens	MT380481.1	0.9968	0.89	An. dissidens	An. dissidens	An_dissidens_5	An_dissidens_10	1
METF2_0005858	OL-00156	abt-buffalo	Bariborstris Group	Anopheles dissidens	OM060216.1	0.9977	0.99	Anopheles dissidens	OL742850.1	0.9957	0.79	An. dissidens	An. dissidens	An_dissidens_6	An_dissidens_11	1
METF2_0005860	PS-00149	abt-buffalo	Bariborstris Group	Anopheles dissidens	MH796443.1	1	1	Anopheles dissidens	MT380481.1	0.9984	0.89	An. dissidens	An. dissidens	An_dissidens_2	An_dissidens_12	1
METF2_0005861	PS-00149	abt-buffalo	Bariborstris Group					Anopheles dissidens	OL742850.1	0.9971	0.79	An. dissidens	An. dissidens	NA	An_dissidens_13	1
METF2_0005868	PS-00149	abt-buffalo	Maculatus Group											NA	NA	0
METF2_0005869	PS-00149	abt-buffalo	Maculatus Group	Anopheles pseudowillmori	JQ446427.1	1	1	Anopheles pseudowillmori	OL742903.1	0.9899	0.79	An. pseudowillmori	An. pseudowillmori	An_pseudowillmori_1	An_pseudowillmori_2	1
METF2_0005878	PS-00149	abt-buffalo	Annularis Group	Anopheles nivipes	OM060224.1	1	1	Anopheles nivipes	OL352197.1	0.9918	0.82	An. nivipes	An. nivipes	An_nivipes_1	An_nivipes_3	1
METF2_0005879	PS-00149	abt-buffalo	Annularis Group	Anopheles annularis	KY000681.1	1	1	Anopheles annularis	OL744382.1	0.9971	0.79	An. annularis s.l.	An. annularis s.l.	An_annularis_sl_1	An_annularis_sl_6	1
METF2_0005890	PS-00149	abt-buffalo	An. kochi	Anopheles kochi	MK881158.1	1	1	Anopheles kochi	MT669940.1	0.9915	1	An. kochi	An. kochi	An_kochi_1	An_kochi_8	1
METF2_0005891	PS-00149	abt-buffalo	An. kochi	Anopheles kochi	MK881158.1	1	1	Anopheles kochi	MT669940.1	0.9885	1	An. kochi	An. kochi	An_kochi_1	An_kochi_9	1
METF2_0005892	PS-00149	abt-buffalo	An. minimus s.l.	Anopheles minimus	MF535227.1	1	1	Anopheles minimus	KT895423.1	0.9867	1	An. minimus clade I	An. minimus s.l.	An_minimus_1	An_minimus_clade_I_3	1
METF2_0005894	PS-00149	abt-buffalo	Hyrcanus Group	Anopheles sinensis	MH796435.1	1	1	Anopheles sinensis	MG816563.1	0.9986	1	An. sinensis	An. kleini/sinensis	An_sinensis_2	An_kleini_sinensis_4	1
METF2_0005895	PS-00149	abt-buffalo	Hyrcanus Group	Anopheles peditaeniatus	MT623067.1	1	1	Anopheles peditaeniatus	MT669948.1	0.9908	1	An. peditaeniatus	An. peditaeniatus	An_peditaeniatus_2	An_peditaeniatus_1	1
METF2_0005907	PS-00149	abt-buffalo	An. minimus s.l.	Anopheles minimus	MF535227.1	1	1	Anopheles minimus	KT895423.1	0.9909	0.99	An. minimus clade I	An. minimus s.l.	An_minimus_1	An_minimus_clade_I_4	1
METF2_0005914	PS-00149	abt-buffalo	An. culicifacies s.l.	Anopheles culicifacies	KY000682.1	1	1	Anopheles culicifacies	MH507078.1	0.9819	0.92	An. culicifacies s.l.	An. culicifacies s.l.	An_culicifacies_sl_1	An_culicifacies_sl_11	1
METF2_0005927	PK-00159	abt-buffalo	An. minimus s.l.	Anopheles minimus	MF535227.1	1	1	Anopheles minimus	KT382825.1	0.9942	1	An. minimus clade II	An. minimus s.l.	An_minimus_1	An_minimus_clade_II_16	1
METF2_0005928	PK-00159	abt-buffalo	An. minimus s.l.	Anopheles minimus	MF535227.1	1	1	Anopheles minimus	KT382825.1	0.9908	1	An. minimus clade II	An. minimus s.l.	An_minimus_1	An_minimus_clade_II_17	1
METF2_0005929	PK-00159	abt-buffalo	An. kochi	Anopheles kochi	MK881158.1	1	1					An. kochi	An. kochi	An_kochi_1	NA	1
METF2_0005930	PK-00159	abt-buffalo	An. kochi	Anopheles kochi	MK881158.1	1	1	Anopheles kochi	MT669940.1	0.9908	1	An. kochi	An. kochi	An_kochi_1	An_kochi_10	1
METF2_0005936	PK-00159	abt-buffalo	Annularis Group	Anopheles nivipes	FJ526623.1	1	1					An. nivipes	An. nivipes	An_nivipes_3	NA	1
METF2_0005937	PK-00159	abt-buffalo	Annularis Group	Anopheles philippinensis	MT424655.1	1	1	Anopheles philippinensis	OL742894.1	0.9972	0.79	An. philippinensis	An. philippinensis	An_philippinensis_2	An_philippinensis_3	1
METF2_0005946	PK-00159	abt-buffalo	Hyrcanus Group	Anopheles sinensis	KX840542.1	1	1	Anopheles sinensis	MG816544.1	0.9971	1	An. sinensis	An. kleini/sinensis	An_sinensis_1	An_kleini_sinensis_6	1
METF2_0005947	PK-00159	abt-buffalo	Hyrcanus Group	Anopheles sinensis	KX840542.1	1	1	Anopheles sinensis	MG816567.1	0.9977	0.99	An. sinensis	An. kleini/sinensis	An_sinensis_1	An_kleini_sinensis_5	1
METF2_0005956	PK-00159	abt-buffalo	Maculatus Group	Anopheles pseudowillmori	JQ446427.1	1	1					An. pseudowillmori	An. pseudowillmori	An_pseudowillmori_1	NA	1
METF2_0005957	PK-00159	abt-buffalo	Maculatus Group	Anopheles maculatus	MN148600.1	1	1	Anopheles maculatus	KT382822.1	0.9964	1	An. maculatus	An. maculatus	An_maculatus_1	An_maculatus_6	1
METF2_0005971	PK-00159	abt-buffalo	Bariborstris Group	Anopheles dissidens	OM060216.1	0.9974	1					An. dissidens	An. dissidens	An_dissidens_7	NA	1
METF2_0005972	PK-00159	abt-buffalo	Bariborstris Group					Anopheles dissidens	OL742850.1	0.9943	0.79	An. dissidens	An. dissidens	NA	An_dissidens_14	1
METF2_0005978	PK-00159	abt-buffalo	Leucosphyrus Group	Anopheles baimaii	MN152993.1	1	1					An. baimaii	An. dirus s.l.	An_baimaii_1	NA	1
METF2_0005982	PL-00175	abt-buffalo	An. minimus s.l.	Anopheles minimus	KU497638.1	1	1					An. minimus	An. minimus s.l.	An_minimus_4	NA	1
METF2_0005983	PL-00175	abt-buffalo	An. minimus s.l.	Anopheles minimus	MF535227.1	1	1	Anopheles minimus	KT382825.1	0.9942	1	An. minimus clade II	An. minimus s.l.	An_minimus_1	An_minimus_clade_II_18	1
METF2_0005985	PL-00175	abt-buffalo	Hyrcanus Group	Anopheles sinensis	KX840542.1	1	1					An. sinensis	An. kleini/sinensis	An_sinensis_1	NA	1
METF2_0005986	PL-00175	abt-buffalo	Maculatus Group	Anopheles pseudowillmori	JQ446427.1	1	1					An. pseudowillmori	An. pseudowillmori	An_pseudowillmori_1	NA	1
METF2_0005987	PL-00175	abt-buffalo	Annularis Group	Anopheles nivipes	DQ279434.1	0.9972	1					An. nivipes	An. nivipes	An_nivipes_4	NA	1
METF2_0005992	PL-00175	abt-buffalo	Hyrcanus Group	Anopheles sinensis	KX840542.1	1	1	Anopheles sinensis	MG816539.1	0.9955	0.99	An. sinensis	An. kleini/sinensis	An_sinensis_1	An_kleini_sinensis_6	1
METF2_0005993	PL-00175	abt-buffalo	Annularis Group	Anopheles nivipes	FJ526623.1	1	1	Anopheles nivipes	OL742884.1	0.9929	0.8	An. nivipes	An. nivipes	An_nivipes_3	An_nivipes_4	1
METF2_0006000	PL-00175	abt-buffalo	Bariborstris Group	Anopheles dissidens	MH796442.1	0.9982	1					An. dissidens	An. dissidens	An_dissidens_8	NA	1
METF2_0006010	PL-00175	abt-buffalo	Bariborstris Group	Anopheles dissidens	MH796443.1	1	1	Anopheles dissidens	OL742850.1	0.9957	0.79	An. dissidens	An. dissidens	An_dissidens_9	An_dissidens_15	1
METF2_0006013	PL-00175	abt-buffalo	An. kochi	Anopheles kochi	MK881158.1	1	1					An. kochi	An. kochi	An_kochi_1	NA	1
METF2_0006026	PL-00175	abt-buffalo	An. kochi	Anopheles kochi	MK881158.1	1	1	Anopheles kochi	MT669940.1	0.9885	1	An. kochi	An. kochi	An_kochi_1	An_kochi_11	1
METF2_0006029	PL-00175	abt-buffalo	Leucosphyrus Group	Anopheles baimaii	MN152993.1	1	1					An. baimaii	An. dirus s.l.	An_baimaii_1	NA	1
METF2_0006042	PL-00175	abt-buffalo	Leucosphyrus Group	Anopheles baimaii	MN152993.1	0.9975	1	Anopheles dirus A	JX219732.1	0.9943	1	An. baimaii	An. dirus s.l.	An_baimaii_2	An_baimaii_dirus_3	1
METF2_0008943	MY-11074	abt-buffalo	Hyrcanus Group	Anopheles sinensis	MH796435.1	1	1					An. sinensis	An. kleini/sinensis	An_sinensis_2	NA	1
METF2_0008944	MY-11074	abt-buffalo	Hyrcanus Group	Anopheles peditaeniatus	MF535198.1	0.9978	1	Anopheles peditaeniatus	MT669948.1	0.9954	1	An. peditaeniatus	An. peditaeniatus	An_peditaeniatus_1	An_peditaeniatus_2	1
METF2_0008953	MY-11074	abt-buffalo	Bariborstris Group											NA	NA	0
METF2_0008954	MY-11074	abt-buffalo	Bariborstris Group	Anopheles dissidens	OM060216.1	0.9976	1	Anopheles dissidens	OL742850.1	0.9986	0.79	An. dissidens	An. dissidens	An_dissidens_10	An_dissidens_16	1
METF2_0008961	MY-11074	abt-buffalo	An. kochi	Anopheles kochi	MK881158.1	1	1					An. kochi	An. kochi	An_kochi_1	NA	1
METF2_0008962	MY-11074	abt-buffalo	An. kochi	Anopheles kochi	MK881158.1	1	1	Anopheles kochi	MT669940.1	0.9897	1	An. kochi	An. kochi	An_kochi_1	An_kochi_12	1
METF2_0008971	MY-11074	abt-buffalo	Annularis Group	Anopheles nivipes	DQ279434.1	0.9972	1					An. nivipes	An. nivipes	An_nivipes_4	NA	1
METF2_0008972	MY-11074	abt-buffalo	Annularis Group	Anopheles nivipes	FJ526623.1	1	1	Anopheles nivipes	OL742884.1	0.9929	0.82	An. nivipes	An. nivipes	An_nivipes_3	An_nivipes_4	1
METF2_0008981	MY-11074	abt-buffalo	Maculatus Group	Anopheles pseudowillmori	JQ446427.1	1	1	Anopheles pseudowillmori	MK579230.1	0.9969	0.86	An. pseudowillmori	An. pseudowillmori	An_pseudowillmori_1	An_pseudowillmori_3	1
METF2_0008982	MY-11074	abt-buffalo	Maculatus Group	Anopheles pseudowillmori	JQ446427.1	1	1	Anopheles pseudowillmori	OL742903.1	0.9914	0.86	An. pseudowillmori	An. pseudowillmori	An_pseudowillmori_1	An_pseudowillmori_4	1
METF2_0008991	MY-11074	abt-buffalo	An. minimus s.l.	Anopheles minimus	MF535227.1	1	1					An. minimus	An. minimus s.l.	An_minimus_1	NA	1
METF2_0009002	MY-11074	abt-buffalo	An. tessellatus s.l.											NA	NA	0
METF2_0009003	MY-11074	abt-buffalo	An. tessellatus s.l.	Anopheles tessellatus	ON542944.1	1	1	Anopheles tessellatus	OL742929.1	0.9957	0.8	An. tessellatus C	An. tessellatus s.l.	An_tessellatus_sl_1	An_tessellatus_C_1	1
METF2_0009007	MY-11074	abt-buffalo	Leucosphyrus Group	Anopheles baimaii	MN152993.1	1	1					An. baimaii	An. dirus s.l.	An_baimaii_1	NA	1
METF2_0009008	MY-11074	abt-buffalo	Leucosphyrus Group	Anopheles baimaii	MN152993.1	1	1	Anopheles dirus	KT899887.1	0.9931	1	An. baimaii	An. dirus s.l.	An_baimaii_1	An_baimaii_dirus_4	1
METF2_0009010	MY-11074	abt-buffalo	Leucosphyrus Group	Anopheles baimaii	MN152993.1	1	1	Anopheles dirus A	JX219732.1	0.9977	1	An. baimaii	An. dirus s.l.	An_baimaii_1	An_baimaii_dirus_5	1
METF2_0009011	MY-11074	abt-buffalo	Leucosphyrus Group					Anopheles dirus A	JX219732.1	0.9966	1	An. baimaii/dirus	An. dirus s.l.	NA	An_baimaii_dirus_6	1
METF2_0009012	HP-00131	abt-buffalo	An. kochi	Anopheles kochi	MK881158.1	1	1					An. kochi	An. kochi	An_kochi_1	NA	1
METF2_0009013	HP-00131	abt-buffalo	An. kochi	Anopheles kochi	MK881158.1	1	1	Anopheles kochi	MT669940.1	0.9885	1	An. kochi	An. kochi	An_kochi_1	An_kochi_13	1
METF2_0009021	HP-00131	abt-buffalo	Maculatus Group	Anopheles pseudowillmori	JQ446425.1	1	1					An. pseudowillmori	An. pseudowillmori	An_pseudowillmori_2	NA	1
METF2_0009022	HP-00131	abt-buffalo	Maculatus Group	Anopheles pseudowillmori	JQ446427.1	1	1	Anopheles pseudowillmori	OL742904.1	0.9957	0.79	An. pseudowillmori	An. pseudowillmori	An_pseudowillmori_1	An_pseudowillmori_5	1
METF2_0009024	HP-00131	abt-buffalo	Annularis Group	Anopheles nivipes	FJ526623.1	1	1					An. nivipes	An. nivipes	An_nivipes_3	NA	1
METF2_0009025	HP-00131	abt-buffalo	Annularis Group	Anopheles nivipes	DQ279434.1	1	1	Anopheles nivipes	OL742884.1	0.9915	0.8	An. nivipes	An. nivipes	An_nivipes_5	An_nivipes_5	1
METF2_0009027	HP-00131	abt-buffalo	Hyrcanus Group	Anopheles sinensis	KX840542.1	1	1	Anopheles sinensis	MG816544.1	0.9971	1	An. sinensis	An. kleini/sinensis	An_sinensis_1	An_kleini_sinensis_6	1
METF2_0009042	HP-00131	abt-buffalo	An. minimus s.l.	Anopheles minimus	MF535227.1	1	1	Anopheles minimus	KT382825.1	0.9971	1	An. minimus clade II	An. minimus s.l.	An_minimus_1	An_minimus_clade_II_19	1
METF2_0009043	HP-00131	abt-buffalo	An. minimus s.l.	Anopheles minimus	MF535227.1	1	1	Anopheles minimus	KT895423.1	0.9874	0.99	An. minimus clade I	An. minimus s.l.	An_minimus_1	An_minimus_clade_I_5	1
METF2_0009049	HP-00131	abt-buffalo	Hyrcanus Group	Anopheles sinensis	KX840542.1	1	1	Anopheles sinensis	MG816556.1	1	1	An. sinensis	An. kleini/sinensis	An_sinensis_1	An_kleini_sinensis_7	1
METF2_0009062	WM-00144	abt-buffalo	An. kochi	Anopheles kochi	MK881158.1	1	1	Anopheles kochi	MT669940.1	0.9858	1	An. kochi	An. kochi	An_kochi_1	An_kochi_14	1
METF2_0009063	WM-00144	abt-buffalo	An. kochi	Anopheles kochi	MK881158.1	1	1	Anopheles kochi	MT669940.1	0.9897	1	An. kochi	An. kochi	An_kochi_1	An_kochi_15	1
METF2_0009067	WM-00144	abt-buffalo	Maculatus Group	Anopheles pseudowillmori	JQ446427.1	1	1	Anopheles pseudowillmori	MK579228.1	1	0.85	An. pseudowillmori	An. pseudowillmori	An_pseudowillmori_1	An_pseudowillmori_5	1
METF2_0009068	WM-00144	abt-buffalo	Hyrcanus Group	Anopheles peditaeniatus	MT623067.1	1	1	Anopheles peditaeniatus	MT669948.1	0.9944	1	An. peditaeniatus	An. peditaeniatus	An_peditaeniatus_2	An_peditaeniatus_3	1
METF2_0009069	WM-00144	abt-buffalo	Maculatus Group											NA	NA	0
METF2_0009070	WM-00144	abt-buffalo	Hyrcanus Group											NA	NA	0
METF2_0009072	WM-00144	abt-buffalo	Annularis Group											NA	NA	0
METF2_0009081	WM-00144	abt-buffalo	An. minimus s.l.	Anopheles minimus	MF535227.1	1	1	Anopheles minimus	KT895423.1	0.9897	1	An. minimus clade I	An. minimus s.l.	An_minimus_1	An_minimus_clade_I_6	1
METF2_0009082	WM-00144	abt-buffalo	An. minimus s.l.	Anopheles minimus	MF535227.1	1	1	Anopheles minimus A	HQ877369.1	0.9943	1	An. minimus clade II	An. minimus s.l.	An_minimus_1	An_minimus_clade_II_20	1
METF2_0009092	WM-00144	abt-buffalo	Annularis Group	Anopheles annularis	KY000681.1	1	1	Anopheles annularis	OL744382.1	0.9943	0.81	An. annularis s.l.	An. annularis s.l.	An_annularis_sl_1	An_annularis_sl_7	1
METF2_0009104	WM-00144	abt-buffalo	Leucosphyrus Group	Anopheles baimaii	MN152993.1	1	1					An. baimaii	An. dirus s.l.	An_baimaii_1	NA	1
METF2_0009109	WM-00144	abt-buffalo	Subpictus Group	Anopheles vagus	MN148590.1	0.9982	1	Anopheles vagus	MH425409.1	0.9984	0.81	An. vagus	An. vagus	An_vagus_5	An_vagus_13	1
METF2_0009110	WM-00144	abt-buffalo	Leucosphyrus Group	Anopheles baimaii	MN152993.1	1	1	Anopheles dirus A	JX219732.1	0.9966	1	An. baimaii	An. dirus s.l.	An_baimaii_1	An_baimaii_dirus_7	1
METF2_0009111	WM-00144	abt-buffalo	Leucosphyrus Group					Anopheles dirus	KT899887.1	0.9931	1	An. baimaii/dirus	An. dirus s.l.	NA	An_baimaii_dirus_8	1
METF2_0009113	WM-00144	abt-buffalo	Bariborstris Group					Anopheles dissidens	MT380480.1	1	0.89	An. dissidens	An. dissidens	NA	An_dissidens_16	0
METF2_0009114	WM-00144	abt-buffalo	Bariborstris Group					Anopheles dissidens	OL742850.1	0.9914	0.79	An. dissidens	An. dissidens	NA	An_dissidens_17	0
METF2_0009121	WM-00144	abt-buffalo	Leucosphyrus Group	Anopheles baimaii	MN152993.1	1	1	Anopheles dirus	KT899887.1	0.9931	1	An. baimaii	An. dirus s.l.	An_baimaii_1	An_baimaii_dirus_9	1
METF2_0013800	PM-00205	abt-buffalo	Maculatus Group											NA	NA	0
METF2_0013801	PM-00205	abt-buffalo	An. jeyporiensis	Anopheles jeyporiensis	MF535228.1	1	1	Anopheles jeyporiensis	HQ877379.1	0.9863	1	An. jeyporiensis	An. jeyporiensis	An_jeyporiensis_1	An_jeyporiensis_1	1
METF2_0013809	PM-00205	abt-buffalo	Bariborstris Group	Anopheles dissidens	MH796443.1	1	1	Anopheles dissidens	MT450810.1	1	0.89	An. dissidens	An. dissidens	An_dissidens_2	An_dissidens_1	1
METF2_0013810	PM-00205	abt-buffalo	An. kochi	Anopheles kochi	MK881158.1	1	1	Anopheles kochi	MT669940.1	0.9899	1	An. kochi	An. kochi	An_kochi_1	An_kochi_1	1
METF2_0013811	PM-00205	abt-buffalo	An. kochi	Anopheles kochi	MK881158.1	1	1	Anopheles kochi	MT669940.1	0.9893	1	An. kochi	An. kochi	An_kochi_1	An_kochi_2	1
METF2_0013812	PM-00205	abt-buffalo	Maculatus Group											NA	NA	0
METF2_0013813	PM-00205	abt-buffalo	Annularis Group											NA	NA	0
METF2_0013816	PM-00205	abt-buffalo	Annularis Group	Anopheles philippinensis	DQ407724.1	0.9947	1	Anopheles philippinensis	OL742894.1	0.9986	0.81	An. philippinensis	An. philippinensis	An_philippinensis_1	An_philippinensis_1	1
METF2_0013823	PM-00205	abt-buffalo	Jamesii Group	Anopheles splendidus	MF535236.1	1	1	Anopheles splendidus	NC_039397.1	0.9977	1	An. splendidus	An. splendidus	An_splendidus_2	An_splendidus_1	1
METF2_0013825	PM-00205	abt-buffalo	Maculatus Group	Anopheles maculatus	MN148600.1	1	1	Anopheles maculatus	KT382822.1	0.9966	0.99	An. maculatus	An. maculatus	An_maculatus_1	An_maculatus_1	1
METF2_0013831	PM-00205	abt-buffalo	Jamesii Group											NA	NA	0
METF2_0013841	PM-00205	abt-buffalo	An. karwari	Anopheles karwari	MT424662.1	1	1	Anopheles karwari	KF564709.1	0.9912	0.77	An. karwari	An. karwari	An_karwari_1	An_karwari_1	1
METF2_0013848	PM-00205	abt-buffalo	Hyrcanus Group	Anopheles sinensis	KX840542.1	1	1	Anopheles sinensis	MG816563.1	0.9966	0.99	An. sinensis	An. kleini/sinensis	An_sinensis_1	An_kleini_sinensis_1	1
METF2_0013855	PM-00205	abt-buffalo	An. minimus s.l.					Anopheles minimus	KT382825.1	0.9964	1	An. minimus clade II	An. minimus s.l.	NA	An_minimus_clade_II_6	1
METF2_0013857	PM-00205	abt-buffalo	Bariborstris Group	Anopheles dissidens	MH796443.1	1	1	Anopheles dissidens	OL742850.1	0.9928	0.79	An. dissidens	An. dissidens	An_dissidens_2	An_dissidens_2	1
METF2_0013871	MT-00305	abt-buffalo	An. minimus s.l.	Anopheles minimus	MF535227.1	1	1	Anopheles minimus	KT382825.1	0.9943	1	An. minimus clade II	An. minimus s.l.	An_minimus_1	An_minimus_clade_II_1	1
METF2_0013875	MT-00305	abt-buffalo	Hyrcanus Group	Anopheles sinensis	KX840542.1	1	1	Anopheles sinensis	MG816539.1	0.9943	0.99	An. sinensis	An. kleini/sinensis	An_sinensis_1	An_kleini_sinensis_2	1
METF2_0013885	MT-00305	abt-buffalo	Maculatus Group	Anopheles maculatus	MN148600.1	1	1	Anopheles maculatus	KT382822.1	0.9977	0.99	An. maculatus	An. maculatus	An_maculatus_1	An_maculatus_2	1
METF2_0013892	MT-00305	abt-buffalo	An. kochi	Anopheles kochi	MK881158.1	1	1	Anopheles kochi	MT669940.1	0.9872	0.99	An. kochi	An. kochi	An_kochi_1	An_kochi_3	1
METF2_0013909	MT-00305	abt-buffalo	Bariborstris Group					Anopheles dissidens	OL742850.1	0.9957	0.81	An. dissidens	An. dissidens	NA	An_dissidens_3	1
METF2_0013911	MT-00305	abt-buffalo	Annularis Group	Anopheles philippinensis	MT424655.1	1	1	Anopheles philippinensis	OL742894.1	0.9986	0.81	An. philippinensis	An. philippinensis	An_philippinensis_2	An_philippinensis_2	1
METF2_0013917	MT-00305	abt-buffalo	Jamesii Group	Anopheles jamesii	MT424644.1	1	1	Anopheles jamesii	OL742868.1	0.9957	0.8	An. jamesii	An. jamesii	An_jamesii_1	An_jamesii_3	1
METF2_0013929	KP-00179	abt-buffalo	An. jeyporiensis	Anopheles jeyporiensis	MF535228.1	1	1	Anopheles jeyporiensis	HQ877379.1	0.9864	0.99	An. jeyporiensis	An. jeyporiensis	An_jeyporiensis_1	An_jeyporiensis_2	1
METF2_0013938	KP-00179	abt-buffalo	An. kochi											NA	NA	0
METF2_0013947	KP-00179	abt-buffalo	Hyrcanus Group	Anopheles sinensis	KX840542.1	1	1	Anopheles sinensis	MG816539.1	0.9966	0.99	An. sinensis	An. kleini/sinensis	An_sinensis_1	An_kleini_sinensis_3	1
METF2_0013954	KP-00179	abt-buffalo	Annularis Group	Anopheles philippinensis	MT424655.1	1	1	Anopheles philippinensis	OL742894.1	0.9986	0.79	An. philippinensis	An. philippinensis	An_philippinensis_2	An_philippinensis_2	1
METF2_0013965	KP-00179	abt-buffalo	Maculatus Group	Anopheles maculatus	MN148600.1	1	1	Anopheles maculatus	KT382822.1	0.9952	0.99	An. maculatus	An. maculatus	An_maculatus_1	An_maculatus_3	1
METF2_0013969	KP-00179	abt-buffalo	An. minimus s.l.	Anopheles minimus	MF535227.1	1	1	Anopheles minimus C	HQ877374.1	0.9976	1	An. minimus clade II	An. minimus s.l.	An_minimus_1	An_minimus_clade_II_2	1
METF2_0013983	KP-00179	abt-buffalo	Bariborstris Group	Anopheles dissidens	MH796443.1	0.9973	1	Anopheles dissidens	OL742850.1	0.9972	0.88	An. dissidens	An. dissidens	An_dissidens_1	An_dissidens_4	1
METF2_0013985	KP-00179	abt-buffalo	Jamesii Group	Anopheles jamesii	MT424644.1	1	1	Anopheles jamesii	MH330204.1	0.9937	0.89	An. jamesii	An. jamesii	An_jamesii_1	An_jamesii_1	1
METF2_0018430	PK-11803	abt-goat	Maculatus Group	Anopheles maculatus	MN148600.1	1	1	Anopheles maculatus	KT382822.1	0.9977	0.99	An. maculatus	An. maculatus	An_maculatus_1	An_maculatus_4	1
METF2_0018442	PK-11803	abt-goat	An. minimus s.l.	Anopheles minimus	MF535227.1	1	1	Anopheles minimus	KT382825.1	0.9952	1	An. minimus clade II	An. minimus s.l.	An_minimus_1	An_minimus_clade_II_3	1
METF2_0018452	TT-00161	abt-buffalo	An. minimus s.l.	Anopheles minimus	MF535227.1	1	1	Anopheles minimus	KT382825.1	0.9961	1	An. minimus clade II	An. minimus s.l.	An_minimus_1	An_minimus_clade_II_4	1
METF2_0018457	TT-00161	abt-buffalo	An. jeyporiensis	Anopheles jeyporiensis	MF535228.1	1	1	Anopheles jeyporiensis	HQ877379.1	0.9872	0.99	An. jeyporiensis	An. jeyporiensis	An_jeyporiensis_1	An_jeyporiensis_3	1
METF2_0018460	TT-00161	abt-buffalo	Annularis Group											NA	NA	0
METF2_0018494	TT-00161	abt-buffalo	Jamesii Group	Anopheles splendidus	MF535236.1	1	1	Anopheles splendidus	NC_039397.1	0.9965	1	An. splendidus	An. splendidus	An_splendidus_2	An_splendidus_2	1
METF2_0018495	TT-00161	abt-buffalo	Bariborstris Group					Anopheles dissidens	OL742850.1	0.9971	0.81	An. dissidens	An. dissidens	NA	An_dissidens_5	1
METF2_0031467	PW-00563	abt-cow	Subpictus Group	Anopheles vagus	MN148590.1	1	1	Anopheles vagus	MH425444.1	1	1	An. vagus	An. vagus	An_vagus_1	An_vagus_1	1
METF2_0031468	PW-00563	abt-cow	An. minimus s.l.	Anopheles minimus	MF535227.1	1	1	Anopheles minimus	KT382825.1	0.9988	1	An. minimus clade II	An. minimus s.l.	An_minimus_1	An_minimus_clade_II_5	1
METF2_0031469	PW-00563	abt-cow	An. minimus s.l.	Anopheles minimus	MF535227.1	1	1	Anopheles minimus	KT895423.1	0.9928	0.99	An. minimus clade II	An. minimus s.l.	An_minimus_1	An_minimus_clade_II_5	1
METF2_0031470	PW-00563	abt-cow	Jamesii Group	Anopheles jamesii	MT424644.1	1	1	Anopheles jamesii	OL742868.1	0.9956	0.81	An. jamesii	An. jamesii	An_jamesii_1	An_jamesii_2	1
METF2_0031473	PW-00563	abt-cow	An. culicifacies s.l.	Anopheles culicifacies	KY000682.1	1	1	Anopheles culicifacies B	KR732656.1	0.9883	1	An. culicifacies s.l.	An. culicifacies s.l.	An_culicifacies_sl_1	An_culicifacies_sl_1	1
METF2_0031479	TW-00794	abt-cow	Maculatus Group	Anopheles sawadwongporni	MT424654.1	1	1	Anopheles sawadwongporni	OL742919.1	0.9985	0.81	An. sawadwongporni	An. sawadwongporni	An_sawadwongporni_1	An_sawadwongporni_1	1
METF2_0031480	TW-00794	abt-cow	An. minimus s.l.	Anopheles minimus	MF535227.1	1	1	Anopheles minimus	KT382825.1	0.9965	0.99	An. minimus clade II	An. minimus s.l.	An_minimus_1	An_minimus_clade_II_6	1
METF2_0031482	PK-00595	abt-cow	An. culicifacies s.l.	Anopheles culicifacies	KY000682.1	1	1	Anopheles culicifacies B	KR732656.1	0.9862	1	An. culicifacies s.l.	An. culicifacies s.l.	An_culicifacies_sl_1	An_culicifacies_sl_2	1
METF2_0031483	PK-00595	abt-cow	An. culicifacies s.l.	Anopheles culicifacies	KY000682.1	1	1	Anopheles culicifacies B	KR732656.1	0.9846	1	An. culicifacies s.l.	An. culicifacies s.l.	An_culicifacies_sl_1	An_culicifacies_sl_3	1
METF2_0031484	PK-00595	abt-cow	An. culicifacies s.l.	Anopheles culicifacies	KY000682.1	1	1	Anopheles culicifacies B	KR732656.1	0.9896	1	An. culicifacies s.l.	An. culicifacies s.l.	An_culicifacies_sl_1	An_culicifacies_sl_4	1
METF2_0031485	PK-00595	abt-cow	Subpictus Group	Anopheles vagus	MN148590.1	1	1	Anopheles vagus	OL742933.1	0.9928	0.87	An. vagus	An. vagus	An_vagus_1	An_vagus_2	1
METF2_0031488	TW-00794	abt-cow	Maculatus Group	Anopheles maculatus	MN148600.1	1	1	Anopheles maculatus	KT382822.1	0.9988	1	An. maculatus	An. maculatus	An_maculatus_1	An_maculatus_5	1
METF2_0031489	TW-00794	abt-cow	Maculatus Group	Anopheles maculatus	MN148600.1	1	1	Anopheles maculatus	KT382822.1	0.9965	1	An. maculatus	An. maculatus	An_maculatus_1	An_maculatus_6	1
METF2_0031491	PW-00563	abt-cow	Subpictus Group	Anopheles vagus	MN148590.1	0.9982	1	Anopheles vagus	MT669956.1	0.9826	1	An. vagus	An. vagus	An_vagus_2	An_vagus_3	1
METF2_0031492	PW-00563	abt-cow	Jamesii Group	Anopheles jamesii	MT424644.1	1	1	Anopheles jamesii	OL742868.1	0.9958	0.8	An. jamesii	An. jamesii	An_jamesii_1	An_jamesii_3	1
METF2_0031493	PW-00563	abt-cow	Subpictus Group	Anopheles vagus	MN148590.1	1	1	Anopheles vagus	OL742932.1	0.9929	0.8	An. vagus	An. vagus	An_vagus_1	An_vagus_4	1
METF2_0031495	PW-00563	abt-cow	An. culicifacies s.l.	Anopheles culicifacies	KY000682.1	1	1	Anopheles culicifacies B	KR732656.1	0.9837	0.99	An. culicifacies s.l.	An. culicifacies s.l.	An_culicifacies_sl_1	An_culicifacies_sl_5	1
METF2_0031496	PW-00563	abt-cow	An. culicifacies s.l.	Anopheles culicifacies	KY000682.1	1	1	Anopheles culicifacies B	KR732656.1	0.9839	1	An. culicifacies s.l.	An. culicifacies s.l.	An_culicifacies_sl_1	An_culicifacies_sl_6	1
METF2_0031503	TW-00794	abt-cow	An. minimus s.l.	Anopheles minimus	MF535227.1	1	1	Anopheles minimus C	HQ877374.1	0.9989	1	An. minimus clade II	An. minimus s.l.	An_minimus_1	An_minimus_clade_II_7	1
METF2_0031507	TW-00794	abt-cow	An. minimus s.l.	Anopheles minimus	MF535227.1	1	1	Anopheles minimus C	HQ877374.1	0.9989	1	An. minimus clade II	An. minimus s.l.	An_minimus_1	An_minimus_clade_II_7	1
METF2_0031510	PK-00595	abt-cow	Subpictus Group	Anopheles vagus	MN148590.1	0.9952	1	Anopheles vagus	MT669956.1	0.9847	1	An. vagus	An. vagus	An_vagus_3	An_vagus_5	1
METF2_0031513	PK-00595	abt-cow	An. varuna	Anopheles varuna	MN148595.1	0.9943	1	Anopheles varuna	HQ877380.1	0.9909	1	An. varuna	An. varuna	An_varuna_1	An_varuna_1	1
METF2_0031514	PK-00595	abt-cow	Jamesii Group											NA	NA	0
METF2_0031515	PK-00595	abt-cow	Maculatus Group											NA	NA	0
METF2_0031516	PK-00595	abt-cow	Maculatus Group	Anopheles sawadwongporni	MT424654.1	1	1	Anopheles sawadwongporni	OL742919.1	0.9957	0.79	An. sawadwongporni	An. sawadwongporni	An_sawadwongporni_1	An_sawadwongporni_2	1
METF2_0031518	PK-00595	abt-cow	An. minimus s.l.	Anopheles minimus	MF535227.1	1	1	Anopheles minimus	KT382825.1	0.9965	1	An. minimus clade II	An. minimus s.l.	An_minimus_1	An_minimus_clade_II_8	1
METF2_0031521	PK-00595	abt-cow	Annularis Group	Anopheles nivipes	OM060224.1	1	1	Anopheles nivipes	OL742884.1	0.9929	0.82	An. nivipes	An. nivipes	An_nivipes_1	An_nivipes_4	1
METF2_0031522	PK-00595	abt-cow	An. minimus s.l.	Anopheles minimus	MF535227.1	1	1	Anopheles minimus	KT895423.1	0.9886	0.99	An. minimus clade I	An. minimus s.l.	An_minimus_1	An_minimus_clade_I_1	1
METF2_0031525	PW-00563	abt-cow	Subpictus Group	Anopheles vagus	MN148590.1	1	1	Anopheles vagus	JQ915196.1	0.994	0.77	An. vagus	An. vagus	An_vagus_1	An_vagus_6	1
METF2_0031527	PW-00563	abt-cow	Annularis Group	Anopheles annularis	KY000681.1	1	1	Anopheles annularis	OL744382.1	0.9971	0.82	An. annularis s.l.	An. annularis s.l.	An_annularis_sl_1	An_annularis_sl_4	1
METF2_0031537	PW-00563	abt-cow	Annularis Group	Anopheles annularis	KY000681.1	1	1	Anopheles annularis	OL744382.1	0.9971	0.79	An. annularis s.l.	An. annularis s.l.	An_annularis_sl_1	An_annularis_sl_6	1
METF2_0031540	PW-00563	abt-cow	Annularis Group	Anopheles annularis	KY000681.1	1	1	Anopheles annularis	OL744382.1	0.9943	0.81	An. annularis s.l.	An. annularis s.l.	An_annularis_sl_1	An_annularis_sl_1	1
METF2_0031547	PW-00563	abt-cow	Jamesii Group	Anopheles splendidus	OM060228.1	1	1	Anopheles splendidus	NC_039397.1	0.9928	0.99	An. splendidus	An. splendidus	An_splendidus_1	An_splendidus_3	0
METF2_0031552	PW-00563	abt-cow	Maculatus Group	Anopheles sawadwongporni	MT424651.1	1	1	Anopheles sawadwongporni	OL742919.1	0.9986	0.79	An. sawadwongporni	An. sawadwongporni	An_sawadwongporni_2	An_sawadwongporni_3	1
METF2_0031553	TW-00794	abt-cow	An. culicifacies s.l.					Anopheles culicifacies B	KR732656.1	0.9849	1	An. culicifacies s.l.	An. culicifacies s.l.	NA	An_culicifacies_sl_7	1
METF2_0031556	PW-00563	abt-cow	Annularis Group	Anopheles nivipes	FJ526624.1	0.9972	1	Anopheles nivipes	OL742884.1	0.9901	0.8	An. nivipes	An. nivipes	An_nivipes_2	An_nivipes_1	1
METF2_0031558	PK-00595	abt-cow	An. varuna	Anopheles varuna	MN148595.1	1	1	Anopheles varuna	HQ877380.1	0.9917	1	An. varuna	An. varuna	An_varuna_2	An_varuna_2	1
METF2_0031559	PK-00595	abt-cow	Annularis Group	Anopheles annularis	KY000681.1	1	1	Anopheles annularis	OL744382.1	0.9971	0.82	An. annularis s.l.	An. annularis s.l.	An_annularis_sl_1	An_annularis_sl_2	1
METF2_0031568	PW-00563	abt-cow	Maculatus Group	Anopheles maculatus	MN148600.1	1	1	Anopheles maculatus	KT382822.1	0.9965	1	An. maculatus	An. maculatus	An_maculatus_1	An_maculatus_7	1
METF2_0031570	TB-00577	abt-cow	Subpictus Group	Anopheles vagus	MN148590.1	0.9974	1	Anopheles vagus	OL742933.1	0.9913	0.79	An. vagus	An. vagus	An_vagus_4	An_vagus_7	1
METF2_0031571	TB-00577	abt-cow	Maculatus Group	Anopheles dravidicus	MF535239.1	1	1	Anopheles dravidicus	OL742855.1	0.9986	0.82	An. dravidicus	An. dravidicus	An_dravidicus_1	An_dravidicus_1	1
METF2_0031572	TB-00577	abt-cow	Maculatus Group	Anopheles dravidicus	MF535239.1	1	1					An. dravidicus	An. dravidicus	An_dravidicus_1	NA	1
METF2_0031573	TB-00577	abt-cow	Maculatus Group	Anopheles sawadwongporni	MT424654.1	1	1	Anopheles sawadwongporni	OL742919.1	0.9971	0.82	An. sawadwongporni	An. sawadwongporni	An_sawadwongporni_1	An_sawadwongporni_4	0
METF2_0031574	TB-00577	abt-cow	Subpictus Group	Anopheles vagus	MN148590.1	1	1	Anopheles vagus	OL742933.1	0.9899	0.8	An. vagus	An. vagus	An_vagus_1	An_vagus_8	1
METF2_0031575	TB-00577	abt-cow	Jamesii Group	Anopheles jamesii	MT424644.1	1	1					An. jamesii	An. jamesii	An_jamesii_1	NA	1
METF2_0031577	TB-00577	abt-cow	Annularis Group	Anopheles annularis	KY000681.1	1	1	Anopheles annularis	OL744382.1	0.9943	0.81	An. annularis s.l.	An. annularis s.l.	An_annularis_sl_1	An_annularis_sl_3	1
METF2_0031579	TB-00577	abt-cow	Annularis Group	Anopheles annularis	KY000681.1	1	1	Anopheles annularis	OL744382.1	0.9957	0.81	An. annularis s.l.	An. annularis s.l.	An_annularis_sl_1	An_annularis_sl_4	1
METF2_0031580	TB-00577	abt-cow	Annularis Group	Anopheles annularis	KY000681.1	1	1	Anopheles annularis	OL742836.1	0.9727	0.8	An. sp. nr. annularis	An. annularis s.l.	An_annularis_sl_1	An_sp_nr_annularis_1	1
METF2_0031584	TB-00577	abt-cow	An. minimus s.l.	Anopheles minimus	MF535227.1	1	1	Anopheles minimus	KT382825.1	0.9964	1	An. minimus clade II	An. minimus s.l.	An_minimus_1	An_minimus_clade_II_6	1
METF2_0031586	TB-00577	abt-cow	An. minimus s.l.	Anopheles minimus	MF535227.1	1	1					An. minimus	An. minimus s.l.	An_minimus_1	NA	0
METF2_0031588	TB-00577	abt-cow	Annularis Group	Anopheles annularis	KY000681.1	1	1	Anopheles annularis	OL744382.1	0.9943	0.82	An. annularis s.l.	An. annularis s.l.	An_annularis_sl_1	An_annularis_sl_5	1
METF2_0031589	TB-00577	abt-cow	An. minimus s.l.	Anopheles minimus	KU497638.1	1	1					An. minimus	An. minimus s.l.	An_minimus_4	NA	1
METF2_0031601	TB-00577	abt-cow	Subpictus Group	Anopheles vagus	MN148590.1	1	1	Anopheles vagus	MT669956.1	0.9868	1	An. vagus	An. vagus	An_vagus_1	An_vagus_9	1
METF2_0031603	TO-00587	abt-cow	Jamesii Group	Anopheles jamesii	MT424644.1	1	1	Anopheles jamesii	JN596971.1	0.9984	0.74	An. jamesii	An. jamesii	An_jamesii_1	An_jamesii_4	1
METF2_0031604	TO-00587	abt-cow	An. minimus s.l.	Anopheles minimus	MF535227.1	1	1	Anopheles minimus	KT895423.1	0.9882	0.99	An. minimus clade I	An. minimus s.l.	An_minimus_1	An_minimus_clade_I_2	1
METF2_0031605	TO-00587	abt-cow	An. minimus s.l.	Anopheles minimus	MF535227.1	1	1	Anopheles minimus	KT382825.1	0.9964	1	An. minimus clade II	An. minimus s.l.	An_minimus_1	An_minimus_clade_II_8	1
METF2_0031606	TO-00587	abt-cow	An. minimus s.l.	Anopheles minimus	KU497638.1	1	1	Anopheles minimus	KT382825.1	0.9952	1	An. minimus clade II	An. minimus s.l.	An_minimus_4	An_minimus_clade_II_9	1
METF2_0031609	TO-00587	abt-cow	An. culicifacies s.l.	Anopheles culicifacies	KY000682.1	1	1					An. culicifacies s.l.	An. culicifacies s.l.	An_culicifacies_sl_1	NA	1
METF2_0031612	HT-00621	abt-cow	Jamesii Group	Anopheles jamesii	MT424644.1	1	1	Anopheles jamesii	JN596971.1	0.9984	0.74	An. jamesii	An. jamesii	An_jamesii_1	An_jamesii_5	1
METF2_0031613	HT-00621	abt-cow	An. minimus s.l.	Anopheles minimus	MF535227.1	1	1	Anopheles minimus C	HQ877374.1	0.9988	1	An. minimus clade II	An. minimus s.l.	An_minimus_1	An_minimus_clade_II_10	1
METF2_0031614	HT-00621	abt-cow	An. minimus s.l.					Anopheles minimus C	HQ877374.1	0.9987	0.99	An. minimus clade II	An. minimus s.l.	NA	An_minimus_clade_II_11	1
METF2_0031615	HT-00621	abt-cow	Annularis Group					Anopheles nivipes	OL742884.1	0.9901	0.82	An. nivipes	An. nivipes	NA	An_nivipes_2	1
METF2_0031616	HT-00621	abt-cow	Maculatus Group					Anopheles maculatus	KT382822.1	0.9976	1	An. maculatus	An. maculatus	NA	An_maculatus_8	1
METF2_0031617	HT-00621	abt-cow	An. minimus s.l.					Anopheles minimus C	HQ877374.1	0.9976	1	An. minimus clade II	An. minimus s.l.	NA	An_minimus_clade_II_12	1
METF2_0031647	TB-00577	abt-cow	An. culicifacies s.l.	Anopheles culicifacies	KY000682.1	1	1					An. culicifacies s.l.	An. culicifacies s.l.	An_culicifacies_sl_1	NA	0
METF2_0031652	TO-00587	abt-cow	Subpictus Group	Anopheles vagus	MN148590.1	1	1	Anopheles vagus	MT669956.1	0.9844	1	An. vagus	An. vagus	An_vagus_1	An_vagus_10	1
METF2_0031653	TO-00587	abt-cow	Subpictus Group	Anopheles vagus	MN148590.1	1	1	Anopheles vagus	OL742933.1	0.9887	0.8	An. vagus	An. vagus	An_vagus_1	An_vagus_11	1
METF2_0031655	TO-00587	abt-cow	Subpictus Group	Anopheles vagus	MN148590.1	1	1	Anopheles vagus	OL742933.1	0.9927	0.82	An. vagus	An. vagus	An_vagus_1	An_vagus_12	1
METF2_0031656	TO-00587	abt-cow	An. culicifacies s.l.	Anopheles culicifacies	KY000682.1	1	1	Anopheles culicifacies B	KR732656.1	0.9824	1	An. culicifacies s.l.	An. culicifacies s.l.	An_culicifacies_sl_1	An_culicifacies_sl_8	1
METF2_0031657	HT-00621	abt-cow	Maculatus Group					Anopheles maculatus	KT382822.1	0.9965	1	An. maculatus	An. maculatus	NA	An_maculatus_9	1
METF2_0031661	HT-00621	abt-cow	Jamesii Group					Anopheles jamesii	MH330204.1	0.9919	0.72	An. jamesii	An. jamesii	NA	An_jamesii_6	1
METF2_0031673	TB-00577	abt-cow	An. kochi	Anopheles kochi	MK881158.1	1	1	Anopheles kochi	MT669940.1	0.9874	1	An. kochi	An. kochi	An_kochi_1	An_kochi_4	1
METF2_0031674	TB-00577	abt-cow	Bariborstris Group	Anopheles saeungae	MH796423.1	1	1	Anopheles saeungae	OL742912.1	0.9942	0.82	An. saeungae	An. saeungae	An_saeungae_1	An_saeungae_1	1
METF2_0031676	TB-00577	abt-cow	Jamesii Group	Anopheles jamesii	MT424644.1	1	1	Anopheles jamesii	OL742868.1	0.9942	0.82	An. jamesii	An. jamesii	An_jamesii_1	An_jamesii_7	1
METF2_0031677	TB-00577	abt-cow	An. kochi	Anopheles kochi	MK881158.1	1	1					An. kochi	An. kochi	An_kochi_1	NA	1
METF2_0031678	TB-00577	abt-cow	Bariborstris Group					Anopheles saeungae	OL742912.1	0.9943	0.89	An. saeungae	An. saeungae	NA	An_saeungae_2	1
METF2_0031679	TB-00577	abt-cow	An. culicifacies s.l.	Anopheles culicifacies	KY000682.1	1	1	Anopheles culicifacies B	KR732656.1	0.9874	1	An. culicifacies s.l.	An. culicifacies s.l.	An_culicifacies_sl_1	An_culicifacies_sl_9	1
METF2_0031680	TB-00577	abt-cow	Jamesii Group	Anopheles splendidus	MF535236.1	1	1	Anopheles splendidus	NC_039397.1	0.9941	1	An. splendidus	An. splendidus	An_splendidus_2	An_splendidus_4	1
METF2_0031683	TO-00587	abt-cow	An. kochi	Anopheles kochi	MK881158.1	1	1	Anopheles kochi	MT669940.1	0.9905	1	An. kochi	An. kochi	An_kochi_1	An_kochi_5	1
METF2_0031688	HT-00621	abt-cow	Jamesii Group					Anopheles jamesii	JN596971.1	0.9984	0.74	An. jamesii	An. jamesii	NA	An_jamesii_4	1
METF2_0031689	HT-00621	abt-cow	Jamesii Group					Anopheles jamesii	OL742867.1	0.9986	0.82	An. jamesii	An. jamesii	NA	An_jamesii_8	1
METF2_0031691	HT-00621	abt-cow	Maculatus Group	Anopheles maculatus	MN148600.1	1	1	Anopheles maculatus	KT382822.1	0.9976	0.99	An. maculatus	An. maculatus	An_maculatus_1	An_maculatus_10	1
METF2_0031708	TB-00577	abt-cow	Bariborstris Group					Anopheles wejchoochotei	OL742937.1	0.9986	0.82	An. campestris/wejchoochotei	An. campestris/wejchoochotei	NA	An_campestris_wejchoochotei_1	1
METF2_0031712	TB-00577	abt-cow	Bariborstris Group					Anopheles saeungae	OL742912.1	0.9928	0.82	An. saeungae	An. saeungae	NA	An_saeungae_3	1
METF2_0031714	TO-00587	abt-cow	Jamesii Group	Anopheles jamesii	MT424644.1	1	1	Anopheles nivipes	JN596974.1	0.9943	0.83	An. jamesii	An. jamesii	An_jamesii_1	An_jamesii_9	1
METF2_0031716	TO-00587	abt-cow	Bariborstris Group	Anopheles dissidens	OM060216.1	0.9987	0.92	Anopheles dissidens	OL742850.1	0.9957	0.82	An. dissidens	An. dissidens	An_dissidens_2	An_dissidens_15	1
METF2_0031719	TO-00587	abt-cow	Bariborstris Group					Anopheles dissidens	OL742850.1	0.9957	0.82	An. dissidens	An. dissidens	NA	An_dissidens_6	1
METF2_0031722	TO-00587	abt-cow	Bariborstris Group	Anopheles dissidens	MH796443.1	0.9972	1	Anopheles dissidens	OL742849.1	0.9957	0.82	An. dissidens	An. dissidens	An_dissidens_3	An_dissidens_7	1
METF2_0031731	HT-00621	abt-cow	An. culicifacies s.l.	Anopheles culicifacies	KY000682.1	1	1	Anopheles culicifacies s.l. NPK-2007	EU143301.1	0.9909	1	An. culicifacies s.l.	An. culicifacies s.l.	An_culicifacies_sl_1	An_culicifacies_sl_10	1
METF2_0031732	HT-00621	abt-cow	Leucosphyrus Group	Anopheles baimaii	MN152993.1	1	1	Anopheles dirus	KT899887.1	0.9964	1	An. baimaii	An. dirus s.l.	An_baimaii_1	An_baimaii_dirus_1	1
METF2_0031749	TB-00577	abt-cow	Leucosphyrus Group	Anopheles baimaii	MN152993.1	1	1	Anopheles dirus A	JX219732.1	0.9966	1	An. baimaii	An. dirus s.l.	An_baimaii_1	An_baimaii_dirus_2	1
METF2_0031753	TO-00587	abt-cow	Bariborstris Group	Anopheles saeungae	MH796424.1	1	1	Anopheles saeungae	OL742912.1	0.9899	0.82	An. saeungae	An. saeungae	An_saeungae_1	An_saeungae_4	1
METF2_0031755	TO-00587	abt-cow	Bariborstris Group	Anopheles dissidens	AB971288.1	1	1	Anopheles dissidens	OL742850.1	0.9971	0.82	An. dissidens	An. dissidens	An_dissidens_4	An_dissidens_8	1
METF2_0031756	HT-00621	abt-cow	Jamesii Group	Anopheles splendidus	MF535236.1	1	1	Anopheles splendidus	NC_039397.1	0.9917	1	An. splendidus	An. splendidus	An_splendidus_2	An_splendidus_5	1
METF2_0031758	HT-00621	abt-cow	Jamesii Group	Anopheles splendidus	MF535236.1	1	1					An. splendidus	An. splendidus	An_splendidus_2	NA	1
METF2_0031760	HT-00621	abt-cow	Bariborstris Group					Anopheles dissidens	OL742850.1	0.9934	1	An. dissidens	An. dissidens	NA	An_dissidens_9	1
METF2_0013907			Annularis Group													0
