# Supplementary material for: Identification of Southeast Asian Anopheles mosquito species using MALDI-TOF mass spectrometry
Source: PLoS One. 2024 Jul 5;19(7):e0305167. doi: 10.1371/journal.pone.0305167 (PMC11226003; doi:10.1371/journal.pone.0305167)
Supplement: S2 Table — (XLSX) [file pone.0305167.s004.xlsx]

## Sheet: Table S2
Sample_ID	Sample_label	Displayed result	METF2_0005842.An. sinensis.An. kleini/sinensis	METF2_0005946.An. sinensis.An. kleini/sinensis	METF2_0005947.An. sinensis.An. kleini/sinensis	METF2_0005985.An. sinensis.An. kleini/sinensis	METF2_0005992.An. sinensis.An. kleini/sinensis	METF2_0008943.An. sinensis.An. kleini/sinensis	METF2_0009027.An. sinensis.An. kleini/sinensis	METF2_0009049.An. sinensis.An. kleini/sinensis	METF2_0013848.An. sinensis.An. kleini/sinensis	METF2_0013875.An. sinensis.An. kleini/sinensis	METF2_0013947.An. sinensis.An. kleini/sinensis	METF2_0005894.An. sinensis.An. kleini/sinensis	METF2_0009068.An. peditaeniatus.An. peditaeniatus	METF2_0008944.An. peditaeniatus.An. peditaeniatus	METF2_0005895.An. peditaeniatus.An. peditaeniatus	METF2_0005879.An. annularis s.l..An. annularis s.l.	METF2_0031579.An. annularis s.l..An. annularis s.l.	METF2_0009092.An. annularis s.l..An. annularis s.l.	METF2_0031527.An. annularis s.l..An. annularis s.l.	METF2_0031537.An. annularis s.l..An. annularis s.l.	METF2_0031540.An. annularis s.l..An. annularis s.l.	METF2_0031559.An. annularis s.l..An. annularis s.l.	METF2_0031577.An. annularis s.l..An. annularis s.l.	METF2_0031588.An. annularis s.l..An. annularis s.l.	METF2_0031580.An. sp. nr. annularis.An. annularis s.l.	METF2_0009111.An. baimaii/dirus.An. dirus s.l.	METF2_0009011.An. baimaii/dirus.An. dirus s.l.	METF2_0031749.An. baimaii.An. dirus s.l.	METF2_0031732.An. baimaii.An. dirus s.l.	METF2_0009121.An. baimaii.An. dirus s.l.	METF2_0009010.An. baimaii.An. dirus s.l.	METF2_0009104.An. baimaii.An. dirus s.l.	METF2_0009008.An. baimaii.An. dirus s.l.	METF2_0009007.An. baimaii.An. dirus s.l.	METF2_0006042.An. baimaii.An. dirus s.l.	METF2_0006029.An. baimaii.An. dirus s.l.	METF2_0005978.An. baimaii.An. dirus s.l.	METF2_0009110.An. baimaii.An. dirus s.l.	METF2_0005833.An. kochi.An. kochi	METF2_0031677.An. kochi.An. kochi	METF2_0005832.An. kochi.An. kochi	METF2_0005890.An. kochi.An. kochi	METF2_0013811.An. kochi.An. kochi	METF2_0005929.An. kochi.An. kochi	METF2_0005930.An. kochi.An. kochi	METF2_0006013.An. kochi.An. kochi	METF2_0006026.An. kochi.An. kochi
METF2_0005842	An. sinensis	An. kleini/sinensis	67.0579	47.8164	24.8711	41.5213	26.9939	30.9473	40.8304	32.6186	32.0608	28.1427	40.9231	45.3661	24.842	17.4622	12.4207	0	3.81312	0	0	0	5.0915	4.8632	8.0853	8.1881	10.5096	7.0344	9.1142	13.3482	13.7788	4.23011	3.4187	8.9094	5.97725	14.8009	2.6065	15.3786	14.4449	2.758	8.018	1.3844	15.7076	6.3745	3.2397	10.8758	0.6475	12.5589	1.5302
METF2_0005946	An. sinensis	An. kleini/sinensis	45.8342	68.6448	32.0342	42.9866	35.4747	39.2957	47.8314	38.179	29.3051	23.9993	41.69	43.5766	29.8532	21.9651	14.8617	4.3598	4.51262	7.5855	1.2375	1.1619	6.971	4.5531	8.481	8.9388	9.6418	11.7361	14.5486	11.5082	17.8954	8.65733	7.9293	13.8809	7.8275	14.7132	13.2106	14.4591	15.2872	7.9233	13.1267	0.0415	13.8025	8.4023	1.9955	12.5169	8.1806	8.3694	9.1241
METF2_0005947	An. sinensis	An. kleini/sinensis	23.379	28.2099	64.04	28.7272	49.422	23.3729	32.3182	34.3275	34.0168	42.9061	20.302	20.8439	12.3195	12.0893	23.8257	14.524	0.370125	19.6032	4.961	7.1769	6.2058	5.7249	0.6427	2.7079	2.6175	25.6629	16.0623	8.9957	13.7708	9.18767	20.0064	10.5723	18.436	10.4539	23.0738	10.4404	9.2743	18.1018	19.5577	6.5454	7.3878	7.0744	15.6743	10.2188	23.3112	5.1098	21.8305
METF2_0005985	An. sinensis	An. kleini/sinensis	40.7117	41.0987	30.7871	65.1426	35.3257	24.8697	39.1595	27.5706	25.7057	31.1474	31.497	35.9562	20.6149	16.4982	16.3213	0.3796	1.68112	0.7819	0.7437	0.913	7.2882	6.631	9.6127	11.2737	10.6013	10.7447	6.1919	12.5942	18.4846	6.09856	9.6567	13.3615	11.4756	17.7638	9.6231	18.3834	18.9716	4.7286	7.915	2.2525	17.685	5.326	6.5618	7.404	3.3896	15.5645	3.8083
METF2_0005992	An. sinensis	An. kleini/sinensis	26.8141	33.9274	49.7202	33.4457	68.2619	25.2686	41.4547	36.8495	41.2229	42.0996	26.3321	27.6858	15.9643	15.125	24.4828	15.0891	2.059	20.8957	9.1607	9.2793	9.6264	8.8319	1.9844	4.2	6.5309	26.7281	15.8986	11.8689	14.9317	9.094	20.4035	11.6902	19.3166	12.838	23.4705	12.3133	11.2952	19.1071	19.6366	3.113	9.2315	8.9081	15.6324	11.8533	21.433	6.247	22.4225
METF2_0008943	An. sinensis	An. kleini/sinensis	30.8962	40.4212	24.4905	25.5524	24.4423	59.7655	30.0882	31.6679	20.9815	17.5956	26.8663	34.7355	22.3748	19.035	12.3673	2.0029	4.36875	5.8188	0	0	4.5055	1.9185	1.8626	1.4198	4.4654	6.6036	11.2614	3.9876	9.403	3.05878	3.3243	4.26	3.48913	3.254	8.0952	3.0319	2.8351	6.1029	12.2579	1.7095	6.3471	7.0992	2.426	13.1733	9.5966	2.3465	11.0383
METF2_0009027	An. sinensis	An. kleini/sinensis	40.3087	49.3762	35.4973	39.8883	45.0937	30.8817	75.8988	39.7059	37.0161	30.9674	41.118	46.3805	28.3047	21.1417	25.1103	3.1164	4.00738	4.4633	5.1964	5.2536	9.9391	6.3629	7.0371	7.5443	7.8963	9.3219	11.2343	11.915	13.792	10.1071	9.7249	12.862	10.3479	13.946	9.7024	12.6962	13.2758	6.8961	13.2088	1.2348	12.3105	6.8194	6.6633	8.1468	7.3451	7.3208	6.7504
METF2_0009049	An. sinensis	An. kleini/sinensis	31.2312	37.9603	37.772	29.3686	39.0018	30.4626	38.4912	66.8074	39.2252	32.665	36.345	33.6552	15.5544	14.8866	19.1455	3.255	2.0625	4.3422	5.0344	5.8279	9.3114	6.0986	2.4841	4.9004	7.061	9.0437	7.3769	7.0879	9.9297	5.87011	10.7938	7.625	11.2205	8.4573	7.4218	8.1405	7.5393	6.3316	13.2997	4.4358	9.0068	6.3157	10.5927	7.7303	11.1887	6.707	10.5425
METF2_0013848	An. sinensis	An. kleini/sinensis	29.5172	28.279	35.8844	24.5398	41.7559	20.3	34.914	38.2914	67.8311	43.8084	27.155	32.1258	17.0801	15.2524	25.4435	6.527	2.59437	9.4784	10.6637	9.395	10.9328	10.5555	3.6763	3.6374	9.6664	12.6368	2.8846	10.0306	7.4289	4.28222	14.1267	5.009	15.0149	8.3072	11.5957	6.9814	5.6042	7.3224	13.2656	5.46	9.2531	7.2016	14.9903	4.8993	8.7773	7.9914	12.1606
METF2_0013875	An. sinensis	An. kleini/sinensis	28.7233	25.704	43.3478	29.7696	43.0662	19.512	31.2878	32.0231	42.8054	67.9725	22.0077	25.8666	13.7599	16.3927	22.6716	10.5577	1.97361	12.1726	8.99033	9.50489	9.76767	10.2906	4.31633	7.90722	8.78833	15.6116	5.162	8.37611	11.4756	4.88852	13.2039	7.52189	13.7686	9.42722	14.3992	8.06067	7.61611	9.21289	14.5679	7.83267	8.179	6.27811	16.6174	3.22978	13.2598	8.19633	14.5252
METF2_0013947	An. sinensis	An. kleini/sinensis	41.4828	42.1582	23.3119	33.642	27.1739	28.9441	39.6967	37.0866	30.6392	20.7742	67.9589	49.3576	12.5398	20.0611	16.1147	0	1.75139	0	0	0	5.93522	3.32567	9.774	7.38944	8.70433	2.41089	10.7497	10.6198	12.4918	6.81481	0	10.1414	3.15667	12.7411	0	12.8933	12.2683	0	10.5114	0	14.0241	7.568	5.61067	7.24844	4.41411	8.95278	4.42044
METF2_0005894	An. sinensis	An. kleini/sinensis	44.056	47.4686	24.067	35.5925	29.1499	34.1995	45.9476	33.5552	34.5348	26.4696	49.1959	70.0623	29.6806	25.921	17.2212	0	5.37475	0	0.3536	0	6.4139	3.7338	7.2191	3.4573	9.362	3.1941	11.9129	11.8121	12.7021	4.38278	0	9.642	2.48062	12.7895	0	11.5587	11.5943	0	12.9596	0.2661	13.8907	10.7417	7.8494	11.1413	4.3168	9.5465	6.2502
METF2_0009068	An. peditaeniatus	An. peditaeniatus	22.6993	29.2462	12.3422	20.3467	18.605	21.2676	26.4083	15.3433	18.3797	15.8904	14.4187	26.0145	64.4503	35.0872	38.2524	1.1941	13.5542	5.0593	3.1271	1.1969	6.5851	4.9508	9.2925	8.0246	9.2007	4.3909	8.5877	9.8675	12.6647	5.40744	7.7551	10.0569	9.71075	10.4056	8.1527	10.3167	10.2885	7.8388	11.9558	1.9257	14.3821	9.8654	5.112	14.43	4.9117	11.1518	8.2897
METF2_0008944	An. peditaeniatus	An. peditaeniatus	18.2927	23.487	14.4625	16.1729	17.2415	18.8456	23.7543	15.8727	15.8321	17.3473	19.8401	25.683	36.0189	73.9244	31.5955	1.1958	6.45613	3.0594	0	0.0506	0.132	0.8544	3.5127	2.8624	3.2799	4.1159	9.9226	6.5775	9.674	6.82756	4.958	6.4917	5.48038	6.7276	6.0591	4.4849	6.5562	4.5809	16.5235	2.8002	6.248	7.775	6.732	9.3615	7.2286	1.5739	10.8195
METF2_0005895	An. peditaeniatus	An. peditaeniatus	10.0717	13.6556	26.7788	16.3198	26.2788	15.023	23.2607	17.1365	24.6275	25.4439	14.2714	15.0954	34.9187	25.5697	70.8906	13.9303	1.65013	14.1096	8.8687	8.7177	10.5673	6.7535	4.6911	3.8682	6.0921	13.167	9.272	8.4044	9.7069	7.43122	14.7443	7.1309	16.7336	9.0817	17.8802	6.8586	7.3019	11.339	19.7864	4.8708	6.8826	6.9973	10.1629	8.8468	16.5218	4.0989	16.4768
METF2_0005879	An. annularis s.l.	An. annularis s.l.	0	1.5037	13.8101	0.0085	13.3746	1.965	0.2324	1.6755	2.9512	5.96844	0	0.035	0.0613	0.9153	8.9699	66.9798	9.226	50.0676	43.2792	40.878	38.144	32.4861	21.9025	21.9452	20.0272	18.6429	11.6285	7.7446	8.1478	2.97689	14.3858	5.4091	12.9926	4.7945	21.6977	0.4222	2.4844	14.9622	16.8845	1.498	0.8596	0.0418	7.9135	3.9384	17.2006	0.0682	18.0306
METF2_0031579	An. annularis s.l.	An. annularis s.l.	3.249	4.62675	1.07725	1.48	1.60112	5.10687	2.57025	2.01313	1.04913	1.65625	1.38972	6.625	10.62	2.90862	3.27275	11.9685	62.392	14.2592	21.2284	20.0383	25.3379	23.8075	35.1719	24.2346	36.3439	0	4.84887	7.94625	5.538	3.54667	1.61088	3.8185	2.46422	3.07362	2.43363	1.47513	2.45562	0.456375	5.121	0.623	3.5195	1.00137	0.560125	3.48588	0.245125	2.79787	0.871
METF2_0009092	An. annularis s.l.	An. annularis s.l.	0	4.1254	15.128	0.103	17.1578	4.773	0.3273	0.3927	2.6638	7.10156	0	0.012	2.4692	1.3144	9.3045	48.3842	12.7979	75.0439	45.622	35.9866	32.4214	36.5913	19.6056	28.2075	24.1551	26.9828	9.571	6.0719	10.714	1.59189	16.3549	5.5703	17.8135	2.0736	23.8327	1.0932	1.6548	20.996	15.8382	1.181	0.9627	0.2354	10.8396	8.6497	22.9041	0.2962	25.1811
METF2_0031527	An. annularis s.l.	An. annularis s.l.	0	2.2429	4.1029	3.6965	8.2476	0	2.1961	3.3117	6.5632	6.953	0	1.2377	2.1329	0.2746	8.2632	42.9793	19.0715	40.8352	72.6426	51.3887	50.697	38.6261	28.3299	30.1834	32.847	6.8876	1.4183	9.7904	10.1591	3.38333	12.218	8.0212	12.9313	8.3482	9.5733	6.8668	6.1795	5.5113	13.3707	2.5568	4.2222	0.14	10.6046	0	6.8401	4.2783	9.829
METF2_0031537	An. annularis s.l.	An. annularis s.l.	0	2.026	4.2802	2.8015	7.4944	0	2.8708	4.2709	6.0173	4.59911	0	1.8648	0.3525	1.2046	6.9429	37.8918	18.754	33.6741	52.0757	74.2992	52.241	36.2711	30.838	29.2254	34.1946	4.9176	2.6072	9.9157	7.5272	2.20111	9.4071	6.2439	8.58475	8.1744	6.4484	5.0102	4.6666	3.4469	10.8082	2.7763	3.8518	0.081	4.0466	0	1.9017	1.9536	4.1975
METF2_0031540	An. annularis s.l.	An. annularis s.l.	2.1428	6.0797	6.444	5.0624	10.311	2.6917	6.2651	8.724	6.9336	5.31367	0.577889	4.7905	5.6784	1.0336	9.5037	38.2275	24.1924	33.396	51.1103	51.3463	74.1136	39.5281	35.2517	33.657	38.8956	9.2355	7.1359	13.1396	10.6166	4.95756	13.3861	8.9058	13.6916	11.0632	11.5537	7.5519	8.7243	5.604	16.7944	7.8102	7.8532	0.939	9.8782	0.8081	10.0439	5.8199	13.0549
METF2_0031559	An. annularis s.l.	An. annularis s.l.	2.1245	6.3526	5.0028	4.3705	8.9506	0.9167	2.8166	1.9899	5.6088	7.18089	0.208222	2.9244	1.698	0.2817	4.6768	34.1694	22.1819	37.5689	42.7396	37.0653	40.4784	61.1386	33.108	41.3497	41.166	8.3805	3.3641	10.8	11.7267	5.075	9.3279	8.1599	12.2193	10.119	8.3584	9.5952	8.8535	5.5103	11.4757	2.989	6.3176	0.3887	10.8561	0.0708	5.8025	5.5989	9.0998
METF2_0031577	An. annularis s.l.	An. annularis s.l.	5.1461	5.7071	0.7287	8.9256	1.3371	0.9157	1.4801	1.0402	1.1674	3.23456	4.72011	4.909	5.411	1.4573	3.8664	22.4326	32.4505	19.4638	32.2058	33.6794	37.3679	34.6864	68.575	44.2948	52.7795	0.9281	5.1759	12.1591	14.8884	3.699	0	11.4827	4.88962	14.1994	1.7064	12.6195	12.0031	1.1468	7.0801	3.7352	12.5294	2.6698	2.5938	1.6254	0.9485	11.0742	1.9085
METF2_0031588	An. annularis s.l.	An. annularis s.l.	6.7471	7.5359	3.3387	9.2343	5.0374	2.4612	3.4502	3.9446	1.258	5.25544	3.22589	5.2879	3.9778	2.6813	2.9635	22.3246	24.3094	27.7763	33.8158	31.9046	34.7858	43.0241	43.7216	62.0814	46.3019	4.7323	2.9212	10.7693	16.423	3.10278	4.864	11.0259	9.61388	14.4188	2.2309	13.0733	12.8594	0.8898	7.3344	2.5521	14.6928	0.4712	7.4007	1.5149	4.0558	12.5651	5.4576
METF2_0031580	An. sp. nr. annularis	An. annularis s.l.	8.3865	7.0964	1.9641	8.0116	4.4602	3.13	3.2065	4.1433	4.5057	6.174	5.11578	5.6318	5.5959	1.4543	4.237	19.479	33.1788	23.4549	34.5067	37.7028	39.4699	41.9533	50.1712	44.5368	62.7292	1.304	2.3998	12.989	13.7541	2.49389	4.586	9.2626	10.5059	11.8884	2.2612	10.2137	11.6117	1.8597	5.3958	4.2463	14.1513	1.5455	4.3064	3.4196	2.0965	12.2006	3.5841
METF2_0009111	An. baimaii/dirus	An. dirus s.l.	2.976	9.3293	23.1989	9.0145	23.5961	5.5874	6.8161	6.3408	9.2509	13.8956	0.0202222	0.348	2.165	3.5739	9.8789	16.4643	0.886	29.7606	8.6816	7.7612	9.09	10.771	1.892	8.0247	3.6473	71.8578	23.4529	25.688	25.2292	15.8579	41.2455	20.5047	37.4355	22.6762	44.4555	21.1558	19.3317	40.5714	13.3614	1.0147	0.0947	0.8457	16.0865	8.4589	24.0116	0.8502	26.7931
METF2_0009011	An. baimaii/dirus	An. dirus s.l.	7.4768	14.0087	14.7379	6.6439	14.0244	10.6554	9.1693	3.3705	0.4311	3.98511	10.5361	10.7064	8.1515	7.1533	6.2577	11.4824	5.06325	13.5993	0.9791	3.5232	7.2055	4.268	4.8564	4.1524	3.904	24.9375	66.7216	34.1872	40.0205	30.4849	28.7674	29.2106	30.7368	36.5283	34.2833	30.6776	33.5508	25.636	12.4803	1.7314	3.1515	9.5437	1.8175	13.0143	12.7206	2.0666	14.0564
METF2_0031749	An. baimaii	An. dirus s.l.	11.8045	11.487	8.3925	11.2275	11.366	3.8254	10.5833	4.2547	7.0772	7.22689	8.35878	9.2023	10.8391	3.0497	8.3329	7.2869	9.025	6.9351	11.1559	10.5002	14.7723	12.5348	12.3912	11.7699	13.5729	23.7059	30.4382	70.65	45.3736	27.3543	38.6421	44.6145	41.6305	44.3265	34.5935	39.3531	43.5267	25.3701	9.0728	1.9598	11.7638	1.7961	7.8676	3.5027	4.4996	10.9138	5.8739
METF2_0031732	An. baimaii	An. dirus s.l.	11.2956	16.8256	12.9667	16.5356	14.4316	8.5751	10.3609	7.716	2.8833	9.11478	10.1074	10.7577	12.1759	7.402	4.8647	6.6289	6.62137	10.5832	2.3154	2.12	11.2899	10.0574	14.683	18.511	15.6746	25.4184	38.0577	48.4318	68.7399	28.8456	43.3551	40.2731	42.0727	50.3977	37.4841	39.2004	47.3178	28.7006	9.6546	2.0824	14.565	5.2886	5.9841	8.5247	9.4748	13.485	11.0994
METF2_0009121	An. baimaii	An. dirus s.l.	2.34578	9.02256	9.76256	4.82856	10.0457	4.86267	9.39211	2.86211	0.85	4.63679	6.25148	3.52833	5.86367	5.57044	6.92378	8.30544	5.2975	4.25878	4.10111	4.00478	6.69044	5.88789	4.38256	3.008	4.17256	15.6022	33.4509	30.1516	29.5783	63.9121	26.4732	26.0229	26.0417	27.396	26.6002	23.2113	25.8312	19.4097	8.52656	0.862889	2.04056	15.4327	1.07856	3.52889	2.88867	0.343	2.94444
METF2_0009010	An. baimaii	An. dirus s.l.	0.5265	6.7527	19.8015	6.937	20.5507	2.7894	6.5059	7.0496	10.0446	11.3722	0	0	1.6807	2.4404	12.8985	15.3913	0.543375	18.9237	11.1511	8.2651	9.9391	9.1308	2.0706	4.6583	2.4665	39.65	29.2708	36.1106	39.6266	25.4792	70.1324	29.6195	52.1561	33.6415	46.4466	25.9896	31.2107	40.0393	14.7264	5.7672	1.2732	0.7285	19.0365	1.2123	20.2184	0.9972	24.2484
METF2_0009104	An. baimaii	An. dirus s.l.	8.4583	14.6121	11.7001	12.2477	12.8025	5.251	11.13	3.68	4.7113	8.29622	8.59056	7.8512	9.8155	3.833	7.8269	8.9456	5.02088	9.4164	10.7037	7.6267	12.022	9.4455	10.9739	12.1913	9.3727	21.3873	28.9917	46.3885	39.5039	24.8042	35.2077	61.7234	36.1078	42.4938	30.9564	37.6048	43.0924	27.9504	8.3502	2.9268	9.8291	1.7273	7.6025	3.6509	6.4611	7.688	8.0427
METF2_0009008	An. baimaii	An. dirus s.l.	1.67975	6.22963	17.7166	8.46975	18.6861	3.4835	7.45312	5.88688	9.29963	11.7278	0.30875	0.43525	4.54587	3.2665	14.8374	13.2617	1.73766	19.9605	11.2892	8.55225	10.7795	11.9428	2.87288	7.3795	7.09713	37.1584	31.1679	39.8879	39.2182	24.2885	53.3128	30.6011	66.973	35.6527	43.86	29.5015	34.6296	38.7286	14.8422	5.89162	5.1945	0.874875	18.2579	3.55112	18.256	2.96425	21.8355
METF2_0009007	An. baimaii	An. dirus s.l.	11.1609	13.9532	10.2209	13.9764	10.6017	5.3363	12.4539	6.0608	4.688	8.17489	10.1859	9.9471	10.471	4.4965	8.0475	6.7713	3.89475	7.6728	10.7773	9.053	12.9422	13.1643	12.4848	15.4123	12.8649	22.1808	35.0655	46.2434	49.3893	25.9303	38.8743	41.3271	41.3053	65.017	31.2876	44.9414	49.992	24.7545	6.2932	2.2699	13.1003	0.4495	7.5947	4.669	5.9695	14.2294	6.8946
METF2_0006042	An. baimaii	An. dirus s.l.	0.8843	8.6308	20.6537	7.4836	21.3165	6.9204	7.2919	4.5479	6.818	12.5531	0	0	5.7191	3.345	13.5539	19.6782	2.48687	24.6247	9.9536	9.2872	10.6353	8.7829	2.3554	3.4099	2.8297	43.4152	32.5474	35.352	36.0148	25.2337	46.9873	28.6386	43.4471	31.2912	68.9975	24.562	31.6117	40.9954	17.4566	3.7151	1.7776	0.9141	17.3243	11.2984	25.1579	1.2835	30.2007
METF2_0006029	An. baimaii	An. dirus s.l.	11.9043	13.0393	9.1899	14.8691	9.482	1.5016	9.493	2.8815	3.2208	7.19611	10.7083	10.4726	8.9744	1.8104	6.1441	2.4878	2.07737	3.8039	6.3728	7.1084	8.225	10.1226	11.7284	13.0812	11.0116	20.1848	28.2893	39.9721	38.8588	21.7019	28.3574	37.0243	31.7349	45.3267	26.7085	61.372	45.7009	21.8293	0.9848	0.6595	9.6157	0	5.1559	0.378	0.0127	10.49	0.6873
METF2_0005978	An. baimaii	An. dirus s.l.	11.8017	13.2483	8.4945	15.9503	9.6473	1.0741	10.9941	3.4861	2.9386	7.268	11.2514	9.1029	9.9798	1.4807	6.6119	5.3821	3.7935	5.4715	8.2273	6.6267	10.162	11.633	12.0273	14.8114	12.5504	19.4239	29.1397	44.7577	46.9791	24.5871	34.038	43.257	37.8911	50.0815	32.0208	45.5372	64.8233	22.2997	4.9084	1.7916	15.1862	0.4002	8.0879	1.862	3.8363	15.0149	5.5142
METF2_0009110	An. baimaii	An. dirus s.l.	0.5425	6.3681	16.6695	3.5602	17.1417	5.3556	5.1883	3.9195	4.4357	8.46256	0	0	4.9125	1.866	8.6406	15.2105	0.541125	25.6406	6.9505	7.1525	7.0464	7.5085	2.1064	2.8981	2.9043	42.3632	26.6513	29.681	31.3143	20.6332	43.2489	26.7472	41.495	27.3584	43.9677	22.3849	24.5496	64.3703	12.9011	2.2326	1.2698	1.2164	12.9079	9.2322	20.0356	1.4256	23.0412
METF2_0005833	An. kochi	An. kochi	8.2594	11.396	18.9367	7.2398	19.6104	12.1766	10.3047	10.0208	11.2673	12.876	9.417	11.4264	11.4128	13.5029	18.6499	16.8292	4.80462	16.8913	13.7969	14.5575	16.5366	13.2137	7.7327	8.0954	7.8359	16.3192	13.1359	10.0703	12.6815	6.93878	15.2135	5.8529	16.485	7.8765	20.2622	2.7351	5.3657	14.6642	76.6814	28.5459	37.6556	27.95	37.3639	25.0205	45.9854	28.7548	44.6958
METF2_0031677	An. kochi	An. kochi	0.4686	0	5.8033	1.1523	4.1211	2.9382	0.1145	1.2275	4.5609	7.94478	0.149	0.36	1.5448	1.6153	6.2455	1.9075	2.15875	2.389	4.6694	5.7975	7.031	4.1936	1.9405	3.8389	3.3209	0.4542	1.9229	2.2357	2.8312	0.695111	5.0635	1.7525	8.47063	2.5522	5.1121	0.2813	1.1752	1.5597	30.9943	64.6685	26.6064	15.2657	26.7882	13.0956	26.5919	24.1463	28.1676
METF2_0005832	An. kochi	An. kochi	13.2907	11.1074	7.6593	13.5462	9.6407	5.3459	9.9073	7.8298	8.8617	9.32389	12.378	11.9781	14.8377	3.3326	11.1263	0.8502	3.8605	1.4848	7.5658	6.2237	9.7515	10.006	11.0398	14.7523	14.633	1.6651	2.1075	10.9384	13.5474	1.07856	4.8551	8.0303	8.18412	11.9476	1.4331	8.2765	13.2925	1.448	39.2039	22.6155	71.5918	33.3977	30.8144	28.916	29.5398	51.9088	29.5703
METF2_0005890	An. kochi	An. kochi	5.8787	7.7429	7.7119	5.9537	10.2655	6.292	5.0131	5.1541	6.3216	7.54356	7.51522	10.0661	11.3185	6.4391	6.9042	0.166	2.1965	0.8299	0	0.4438	0.5119	0.9608	3.5989	0.5064	3.3296	2.9131	11.0855	3.8164	8.304	14.2631	0.976	1.5586	2.45975	2.1366	2.3234	0.5961	3.4825	1.3631	29.8498	14.0875	36.5396	64.8376	22.3011	28.4042	21.8409	28.4922	23.1107
METF2_0013811	An. kochi	An. kochi	2.0794	1.3364	14.959	4.852	15.3016	1.1501	2.91	6.7288	12.0352	14.5234	4.246	5.4737	3.7617	5.2156	10.0762	8.7574	0.456625	11.2168	11.1342	7.6541	9.5243	10.9926	1.8061	7.1959	4.3078	16.2336	2.1848	7.4788	10.5635	1.63789	18.4534	3.8792	19.0918	4.9525	16.0753	4.74	5.8352	9.9758	36.1498	24.9237	29.8376	20.9694	59.7357	17.0228	40.0557	28.4576	44.3701
METF2_0005929	An. kochi	An. kochi	9.5725	9.5409	9.6118	7.5467	10.4249	12.1346	4.9265	6.1329	4.5441	4.15033	6.09933	10.242	13.2122	6.1709	6.2528	4.1969	5.4875	10.9085	0	0	0.3875	0.4174	3.5753	3.6684	5.9936	11.0922	12.1561	1.4874	9.8327	2.38533	0.1168	1.4963	4.8095	3.3964	11.9656	1.169	3.4274	10.3215	23.4364	11.1136	32.4721	27.1927	18.3678	59.6089	22.3518	34.0644	27.5357
METF2_0005930	An. kochi	An. kochi	0.1725	3.8165	19.9131	1.4283	17.414	8.331	1.1566	8.7918	6.1326	10.6372	3.96056	2.9392	5.9734	6.2427	13.7752	13.9685	0.1035	22.9079	8.0013	1.5658	7.0756	3.945	0.1858	3.6291	1.398	24.3176	11.1013	3.3893	10.4838	0.634889	18.9106	2.363	16.6932	1.9989	22.8727	0.141	2.3377	18.5509	45.2671	22.8505	30.773	20.9837	42.9168	20.7442	69.4845	26.3352	52.4399
METF2_0006013	An. kochi	An. kochi	10.7598	6.7655	5.8456	12.2424	6.737	1.6119	2.7266	4.3444	6.9943	7.561	6.79944	7.8913	9.113	0.153	3.0337	0.5438	2.47512	1.2413	4.3041	3.6885	4.5202	8.3075	8.8855	13.7392	11.7228	1.8181	0.6471	6.9138	11.9158	0.0418889	1.0396	4.9243	6.38337	11.3164	0.707	11.5965	13.1068	0.9061	26.0411	19.355	51.949	24.69	28.9284	29.9872	23.7711	64.2156	24.1896
METF2_0006026	An. kochi	An. kochi	0.6828	4.9087	19.3784	3.2442	19.5506	8.9069	1.7467	7.5289	9.1543	12.5504	2.761	3.7958	6.2813	8.4577	13.8303	15.8484	0.769375	24.6281	11.0896	5.8492	11.0419	9.7193	1.4661	5.6228	3.4846	26.3736	13.4474	3.7147	11.0134	2.18922	22.652	3.4548	20.9999	3.0844	26.9028	0.5439	2.9223	20.7174	42.8019	25.8909	29.5075	22.2502	46.6875	26.9367	52.2062	27.9136	66.5993
METF2_0013892	An. kochi	An. kochi	9.8417	8.8354	8.322	11.6706	9.7608	2.8498	4.6203	5.6972	7.2019	10.1124	11.3234	9.7633	9.3618	3.8328	7.7965	2.4127	1.71125	3.0503	4.9871	2.5873	7.6009	9.2949	9.8145	14.1969	11.4907	5.407	1.5939	7.8223	14.3303	0.799444	6.0101	7.5317	9.93937	11.523	3.0045	9.3795	13.0669	3.1502	32.2118	19.4012	49.2287	26.7818	31.2603	30.7162	26.1854	50.831	29.6857
METF2_0031673	An. kochi	An. kochi	9.407	8.7053	4.7447	6.6111	4.8976	7.1739	6.796	9.1221	7.878	6.68278	9.30456	9.0965	11.4012	8.0118	7.0297	0.6068	7.11962	0.3197	1.4226	2.8727	6.2037	3.6338	9.6488	9.6348	9.7504	0.0115	2.1354	3.5294	6.1817	5.21889	0	2.0034	1.01713	2.9513	0	0.4163	2.4118	0	34.4588	21.0473	37.4553	22.5549	23.4767	23.9993	21.1371	30.9624	22.5856
METF2_0008962	An. kochi	An. kochi	0.9929	6.2873	15.1798	3.8108	14.2584	11.1338	2.247	9.5331	5.2386	6.12778	4.45489	5.1259	8.6135	8.8967	13.3161	10.8534	3.01938	18.3123	3.4739	2.9297	4.6287	4.1102	0.6114	3.7692	2.1035	16.8857	12.4748	1.9157	7.5928	3.24033	12.5573	2.5444	10.947	1.3321	19.4589	0.1363	1.2299	14.3393	43.36	24.3248	28.8962	25.2523	29.7482	27.7594	41.158	23.865	46.6061
METF2_0009012	An. kochi	An. kochi	8.36967	6.35778	7.84811	11.9313	8.51856	2.40011	4.85467	5.66278	7.74467	7.85938	6.80753	8.38156	7.71733	2.19211	4.87422	0.667667	2.70986	0.368333	4.73367	4.81811	5.06967	7.75733	10.6197	13.5949	10.9913	3.22567	1.55667	8.39178	13.3176	1.04753	4.65989	7.69389	7.61875	12.5682	3.45556	9.67956	12.9361	2.01278	31.4588	23.043	51.3676	26.3868	33.0632	25.5353	27.3052	50.4492	28.7191
METF2_0009013	An. kochi	An. kochi	1.866	2.9785	18.0107	5.5514	16.6935	4.6957	2.8819	8.6473	10.7883	13.2108	5.25	5.1704	8.1434	7.1105	16.1704	13.2344	0.213375	18.3225	12.1565	8.9488	9.894	11.2134	2.517	7.0454	3.9674	17.7863	8.2238	4.7854	11.0471	2.00111	21.3298	5.165	20.3431	5.3472	17.7138	2.6953	4.1092	15.4816	47.4987	32.5109	34.0976	25.733	45.9282	25.1904	46.3679	34.0057	48.6805
METF2_0009062	An. kochi	An. kochi	9.2732	11.1736	11.5128	12.2798	14.1772	5.5122	5.7527	6.4397	10.2634	12.4331	9.16933	9.873	16.2657	8.6703	12.1381	6.2132	8.01063	10.5565	10.3395	6.5279	14.1911	12.4398	13.2671	14.7949	14.619	8.1689	4.0514	10.5625	15.259	2.80633	11.0902	11.7304	15.7253	12.5326	10.3833	9.6301	12.6003	8.6535	38.8008	28.4345	46.7614	28.9293	39.5601	28.2221	35.0312	45.875	39.0072
METF2_0009063	An. kochi	An. kochi	0.871778	4.32867	15.5101	4.566	13.788	9.99856	4.28833	8.46911	8.03633	8.64679	6.32667	5.77544	7.29544	9.25844	12.5153	15.2321	5.19764	15.8893	11.6802	7.36356	13.1909	10.2083	2.98411	7.46778	4.91111	13.1026	14.5881	4.52422	9.41967	10.77	16.5758	3.62589	14.5958	5.56678	17.8489	0.283889	1.66422	10.8871	44.0031	21.9967	27.1524	22.3657	33.0972	24.8986	39.5947	23.1174	41.6564
METF2_0013810	An. kochi	An. kochi	10.2119	13.3735	10.6946	11.0286	13.5436	9.5082	5.1927	4.3823	5.1871	7.72756	5.91322	11.4341	16.5562	10.9285	8.3707	3.02	1.77087	13.0036	0.247	0.1845	1.4238	3.5254	8.2722	10.614	9.387	15.7327	8.4561	6.342	15.9611	0.202889	3.9654	7.5418	8.95688	8.6656	14.9929	5.2219	12.4	14.0347	31.4218	15.9548	46.2753	31.9168	28.3776	36.1218	30.1866	43.7366	37.0434
METF2_0005891	An. kochi	An. kochi	5.9397	9.3896	14.7595	6.5788	15.816	10.8265	7.1157	6.9336	8.6822	9.778	7.67911	8.575	13.8902	13.1421	18.7306	13.3459	2.59475	14.1684	11.0496	12.7138	13.2348	8.3095	3.776	4.4179	4.3677	14.5084	13.3343	9.6203	9.6611	5.82544	13.2459	6.9285	12.6334	3.8619	18.1122	0.2114	0.6313	12.9242	54.7684	27.1267	32.0206	29.5708	37.0866	23.6366	44.0143	25.1334	41.3171
METF2_0008961	An. kochi	An. kochi	11.9971	10.4756	9.34822	15.5069	10.6619	6.75578	8.217	9.08611	9.85278	10.1252	12.2412	10.0669	13.0656	6.006	8.62822	1.32744	5.64389	2.61978	6.28544	4.30067	7.10367	8.89556	11.6543	15.5127	12.9367	2.51022	3.33011	11.305	15.5177	1.61173	7.33533	11.3102	10.2347	13.3547	3.20056	10.9127	15.1388	3.39533	36.2958	26.76	54.9873	30.7136	31.5416	30.0692	29.4482	53.3204	28.9568
METF2_0031683	An. kochi	An. kochi	2.3336	1.4554	9.9932	2.4265	10.8756	2.2693	2.5026	8.4962	10.1398	9.48489	5.70633	5.5095	3.7951	1.9852	10.9851	7.3152	1.02025	6.893	13.9435	11.0341	15.1134	10.1771	1.7462	6.9287	6.267	4.9426	0.2418	4.7239	4.894	0.561556	10.999	3.4361	12.179	1.5681	7.3592	0.2207	1.4136	3.7959	39.2451	24.4666	30.446	19.0411	40.5138	14.7294	37.3534	24.9509	38.5537
METF2_0009003	An. tessellatus C	An. tessellatus s.l.	0.1905	4.7884	14.0748	1.0372	14.0366	10.7814	1.1027	3.8487	3.8857	4.47189	4.54789	2.1671	5.7067	3.3329	8.4799	9.3717	0.6275	24.6681	4.0145	1.6988	3.7494	2.4727	0.0764	1.2922	0.7288	27.8441	12.2815	0	3.4348	1.43511	1.9764	0.5973	5.52463	0	22.4084	0	0	20.0268	13.4236	4.7217	2.6147	3.8485	9.6255	14.2822	22.4542	1.6102	27.2185
METF2_0031719	An. dissidens	An. dissidens	18.5475	15.6388	6.5035	13.3098	8.2987	5.6026	16.3098	5.1497	10.5734	7.35711	15.3848	16.9431	17.996	13.1973	9.0328	0.8285	6.78662	0.2439	0.9354	2.6689	5.3329	4.7044	10.9168	5.6788	13.0546	3.7956	10.7097	15.1211	13.965	7.866	5.255	11.3806	6.15888	15.1793	6.4672	13.1321	16.0078	3.6127	1.8592	0	12.4499	8.2375	0.5003	6.4609	0.0343	9.8053	0
METF2_0031722	An. dissidens	An. dissidens	18.7503	16.3007	6.2439	15.5732	8.8068	2.8942	17.669	2.5034	5.3035	7.47556	13.8698	17.5209	17.2792	12.5235	5.7936	0.0373	5.14275	0	0.4379	0.6748	4.4304	4.9658	11.6744	5.9494	13.4207	2.897	9.5526	14.4039	14.4443	6.44211	5.7367	10.5052	8.01875	14.2966	3.9974	13.975	15.3184	3.4464	0.5025	0.0162	6.7689	2.6132	0.0465	2.3687	0	3.7565	0
METF2_0031755	An. dissidens	An. dissidens	20.4799	12.7277	4.7507	13.8028	6.4761	2.4771	9.8543	1.2093	4.1469	6.99422	7.19633	13.4007	15.4543	6.4405	2.0665	0	4.63825	0	0.2345	0.0262	3.2393	4.2268	8.4898	5.1407	10.4733	2.1682	7.3504	13.3359	13.6494	3.40611	4.3571	7.3675	6.3355	14.6793	1.1269	12.5147	14.1959	1.2094	0.0556	0.0535	10.1088	5.3463	0.0759	6.3266	0	6.0834	0
METF2_0031760	An. dissidens	An. dissidens	6.9214	9.6357	16.7391	10.5137	20.257	4.9644	11.3147	6.2246	9.2297	15.1696	6.72967	7.1109	12.3063	8.5342	12.672	9.8717	4.83775	17.2817	6.4853	5.001	6.7877	8.8496	6.8343	7.9586	11.7666	21.8609	15.6612	13.4348	17.3836	10.1909	15.161	11.2331	16.694	13.7607	22.3877	10.9716	12.4137	19.9325	11.8643	0.3319	8.3163	6.9793	6.3967	10.6858	12.4968	5.6744	15.9699
METF2_0013983	An. dissidens	An. dissidens	14.6778	20.2919	6.9988	14.1458	8.9757	5.5396	16.4992	7.9505	3.5923	7.47567	17.715	19.758	17.7713	15.9621	4.8744	0.2311	4.423	0.5004	1.7493	0.481	3.0653	3.1866	9.7301	7.244	9.7608	2.0279	11.2734	13.3258	15.9373	7.846	8.3708	14.945	10.3006	15.0678	3.796	13.7003	17.5136	3.6016	1.7503	0	7.7459	3.2294	0.9373	3.5234	0.0713	5.2878	0.3357
METF2_0013909	An. dissidens	An. dissidens	14.7966	16.1345	6.8447	18.3986	8.5394	1.5953	10.7627	2.9736	3.0461	5.33067	12.5392	12.3292	12.2817	7.5227	5.336	0.6738	0.551625	1.7636	4.8925	5.0441	3.365	8.1003	6.1796	11.5615	8.8371	5.5784	6.8624	10.0203	17.4912	5.46689	10.4979	11.3839	12.8915	15.9107	7.5083	15.3579	17.028	4.841	2.0448	0.2963	11.3297	0.9953	3.1697	2.0385	0.0339	10.1831	1.0608
METF2_0013857	An. dissidens	An. dissidens	0.2355	2.3622	16.317	4.634	18.6936	0.01	5.7574	7.1806	10.4854	17.4971	0.350667	0.4089	1.5294	2.6516	7.5127	7.5329	1.60512	8.4834	7.5933	6.1925	6.6236	6.8883	3.7806	6.4461	5.7358	10.9538	5.5815	6.7421	9.8723	5.03422	15.8638	7.2283	14.5056	8.266	13.5584	9.3093	11.1867	10.3944	4.5564	0.4767	1.8386	0.1399	11.4895	0.0694	8.5007	2.6105	7.9452
METF2_0013809	An. dissidens	An. dissidens	15.2242	20.8715	14.1047	19.382	17.7152	9.0356	14.2203	7.9309	5.4174	8.89478	13.1661	15.3745	15.5534	11.9698	8.0142	7.3725	2.27637	14.1883	2.9431	1.6509	3.1098	6.7118	8.8391	10.022	9.9904	17.6048	16.8723	13.0139	20.5871	8.50056	13.8034	13.662	14.8033	17.6487	19.2444	16.9049	18.5959	16.57	11.8217	0.3439	10.9413	9.4392	4.2547	14.9608	10.8808	9.1596	13.7971
METF2_0008954	An. dissidens	An. dissidens	2.57333	10.4386	21.8818	6.86711	24.5922	6.71678	11.0272	11.0696	13.3612	17.5273	4.60605	5.55356	10.4317	9.244	15.3558	13.4339	2.93597	20.0127	7.13622	5.175	6.61378	8.48944	5.18956	7.17578	6.73989	22.2267	13.0133	7.311	12.2143	6.65407	18.9238	8.23944	18.4013	8.20467	23.5232	8.41	10.8381	19.3029	14.1738	0.908333	3.60956	3.64589	9.35867	9.32156	17.5452	3.55	19.7548
METF2_0006010	An. dissidens	An. dissidens	1.52578	10.8149	26.2289	9.06678	27.656	6.42933	12.2966	11.4629	13.18	18.4148	1.84531	3.51056	9.06056	7.30044	15.0528	14.8559	1.62111	23.3979	6.20033	5.92044	6.59367	7.98444	1.85267	4.32422	3.94844	27.0112	16.205	6.89822	13.553	6.54963	18.4476	7.90833	16.1697	9.82789	25.3836	9.51233	11.9467	21.3	16.3776	0.576222	3.101	4.687	10.3456	11.1434	22.0964	0.845333	23.5609
METF2_0006000	An. dissidens	An. dissidens	16.1735	17.5657	7.679	19.4584	10.0862	4.4952	17.2435	7.5159	8.2282	8.43311	15.1703	17.9773	12.3901	10.5969	9.5707	0.7697	1.23475	2.7947	4.2832	1.7155	3.8055	6.3183	6.586	8.7686	10.8601	4.1003	7.3326	12.0537	16.5651	6.03222	8.5402	11.9255	9.99263	18.0024	8.8946	15.5782	17.3859	5.9281	2.1555	0.1179	9.6492	3.0234	1.3271	5.1573	0	9.7062	0.3233
METF2_0005972	An. dissidens	An. dissidens	1.863	7.9029	19.7986	7.2413	23.0889	3.1506	10.8395	10.1718	14.436	16.1407	1.00156	3.4962	8.1591	7.8417	13.0851	9.5682	1.962	16.0357	7.5104	7.3908	7.1054	8.5998	3.025	6.0522	7.3776	17.96	11.5504	8.8899	11.284	6.93044	16.8903	6.5649	18.0859	8.3016	20.0697	8.1363	10.0529	15.6216	13.1515	0.549	2.7696	2.9185	10.1079	6.0142	16.1792	2.7653	15.5713
METF2_0005971	An. dissidens	An. dissidens	19.8821	19.0021	5.3675	18.6264	6.3046	6.4254	14.3307	3.6065	3.4479	6.67967	15.7241	18.4678	13.7624	10.1928	4.6155	0.0805	2.09125	0	1.0658	0.8155	0.79	4.7656	6.7669	5.8249	9.9017	0.8695	7.9236	11.8496	14.4	3.83756	3.3863	8.8947	5.71575	14.1864	2.6733	13.9127	16.3826	2.5314	1.4574	0.0304	9.5824	3.9413	0.0127	5.7733	0	7.3535	0
METF2_0005861	An. dissidens	An. dissidens	5.9545	10.8556	19.3384	9.6241	22.3008	8.0206	11.2459	9.1541	8.8673	10.4171	5.61367	6.1041	12.1606	9.8143	14.8362	12.8081	5.70025	20.3172	6.9768	5.4176	9.2355	8.4242	5.1515	4.9791	7.9709	23.3717	18.5451	12.9487	18.4239	8.85622	17.366	12.3592	17.3875	14.9911	25.3354	13.5968	15.9416	20.7291	14.5758	0.331	3.6259	4.5317	5.4388	11.2485	17.583	0.7831	19.4436
METF2_0005860	An. dissidens	An. dissidens	15.2499	20.3182	6.563	12.6111	10.5506	9.1529	16.3116	6.9058	2.6781	5.262	15.5679	17.85	15.7178	14.8877	4.3862	2.6473	7.06188	3.1356	2.8913	1.4262	7.196	7.3653	8.7836	10.1299	10.6493	3.9308	13.1135	11.014	15.9895	7.40689	7.0831	11.0363	6.27987	14.112	4.4564	12.2651	14.3738	3.408	6.2365	0.1261	11.693	11.3448	1.0766	8.7542	2.4684	7.184	2.2272
METF2_0005858	An. dissidens	An. dissidens	5.4852	12.8895	11.8536	6.1731	14.1573	3.9862	16.8639	5.9224	7.8582	9.07889	8.44778	11.0475	13.4136	10.4754	16.6292	9.2639	7.61975	5.8316	7.417	9.1574	12.2251	7.8605	9.6253	8.6824	9.1363	7.2725	12.4587	13.0502	12.1114	9.26333	9.4081	10.2174	10.1305	10.4016	10.4943	8.8245	10.956	7.6192	14.271	0.0229	7.6954	5.8992	2.1375	4.5068	6.3583	4.0711	4.1548
METF2_0005857	An. dissidens	An. dissidens	15.5982	18.4306	4.1578	10.8245	6.5717	4.7344	14.9196	2.6795	0.6508	3.89944	15.6736	18.3785	16.0814	11.3759	2.4351	0	2.42075	0	0.1279	0	3.4572	1.4055	8.7456	5.3704	8.1893	1.9353	11.1066	10.8731	11.6292	7.24044	4.4546	11.6499	3.5565	10.6273	0.7651	9.7048	12.889	0.744	0.438	0	10.4513	7.8357	0.0453	6.9982	0	7.597	0.0436
METF2_0018495	An. dissidens	An. dissidens	11.7039	15.4756	5.7837	9.5235	7.6344	4.0061	14.5657	4.6629	3.2062	4.62089	12.8428	13.8846	14.3284	12.8788	3.795	0.26	5.85925	0.0978	0.1356	0	0.9747	2.8953	7.6254	6.9891	8.5839	1.3503	10.7598	10.2702	12.8687	9.74422	6.1734	8.7276	6.08125	11.4273	3.8568	9.3893	12.1021	3.5327	2.1105	0	6.7916	5.4851	0.2689	3.8545	0	3.4578	0
METF2_0031716	An. dissidens	An. dissidens	6.4548	8.4796	14.8667	8.2772	17.1472	2.8969	12.4713	9.6788	13.8132	13.3968	6.42844	6.2345	9.7301	6.9811	12.8774	8.1901	6.04612	8.8108	12.6764	10.1339	11.8805	12.6513	9.0868	12.0793	12.6414	7.2103	4.6186	9.1502	10.6362	6.48767	11.8736	7.9182	14.5228	11.2412	10.1687	10.5265	10.8911	7.65	8.7151	0.4527	8.7463	1.9534	5.764	3.2146	4.2347	7.628	4.6892
METF2_0031708	An. campestris/wejchoochotei	An. campestris/wejchoochotei	16.6356	14.595	9.211	14.8493	11.5877	1.51478	15.0122	2.54811	8.64933	10.7298	12.6343	13.3191	12.1357	6.03233	7.63611	0.89	1.76306	2.75133	5.78278	4.14156	4.01411	8.75944	6.599	10.1372	9.57667	3.297	5.51467	12.8934	13.2333	6.24914	7.09011	11.4564	9.68778	13.4449	6.42978	14.6102	15.6072	3.82467	2.47567	0	11.3042	4.25989	2.82333	4.43811	0	11.2404	0.174
METF2_0031753	An. saeungae	An. saeungae	10.6786	3.1575	1.4762	9.162	1.8206	0.8791	1.9377	0	2.0893	1.75022	0	5.2651	5.6705	2.4498	1.2961	0	0	0	0.0452	0.2312	0.0529	0.2865	1.2966	0.3297	4.4851	0.6217	6.541	9.3877	9.1595	2.78589	3.232	2.864	2.01375	9.0806	2.8858	8.0517	8.8716	1.2976	0.102	0	1.8604	1.9813	0	0.6105	0	1.0414	0
METF2_0031712	An. saeungae	An. saeungae	12.4709	6.7936	8.3475	13.667	10.6665	0.4958	5.6415	0.3822	5.6919	9.96044	1.92411	8.244	6.7182	4.0219	8.2256	0.024	0.243375	0.0126	1.0401	0.3288	0.8731	2.7809	2.3637	0.9852	3.6254	1.3242	4.8099	9.4366	11.0072	4.978	5.358	8.2937	3.898	11.5146	5.7278	10.413	14.7438	3.0471	0.4195	0.0409	4.8463	1.8587	0.2106	0.2984	0.0144	2.9699	0
METF2_0031678	An. saeungae	An. saeungae	3.5708	2.7234	1.4557	4.022	1.9045	0.8187	2.4	0.5321	0.5123	3.51978	1.41611	2.4229	2.3572	2.2203	0.714	0	0.0425	0	0.1884	0	0	0.1367	0.4911	0.5342	1.2734	0.0986	2.4315	5.4194	7.5277	3.38956	4.1988	5.7783	4.16162	8.1284	1.906	6.1042	9.6476	1.7766	0	0.3768	1.44	0.5205	0.0467	0.2619	0	1.3687	0
METF2_0031674	An. saeungae	An. saeungae	2.9257	2.0114	0.4364	2.7499	0.6922	0.4573	1.0428	0.2288	0.046	0.286333	0.635	2.6808	7.5882	4.3116	0.6728	0	0.9525	0	0.0475	0	0.0092	0.2046	1.3422	0.447	2.3039	0	2.3419	7.7249	9.0003	2.88511	4.0566	3.7584	4.224	10.1643	1.3676	6.0131	9.2376	1.3056	0	0	0.2731	0.447	0	0.5462	0	0.2558	0
METF2_0005878	An. nivipes	An. nivipes	6.6398	5.3456	0.972	8.34	2.0494	2.403	0.5077	0	0	0	0	3.6257	3.3914	0.3727	0.1592	1.1717	0.828375	1.6729	0.1919	0.0899	1.1694	5.4483	8.9996	10.2283	14.184	4.637	7.9387	4.8622	14.1877	4.87811	6.5266	5.2166	6.15262	9.3193	3.9665	6.6727	5.5051	4.9765	0.9951	0	8.3285	6.8727	0.0981	6.946	1.3455	6.4787	1.0739
METF2_0031615	An. nivipes	An. nivipes	0	0	2.61	0.8908	4.4181	0	1.1228	0	1.7701	2.65622	0	0	0	0	3.7125	10.0737	0	12.7466	22.0706	11.7455	11.8118	18.276	10.1292	9.9514	11.6837	7.8061	0.8718	6.0592	2.2532	1.79378	1.8452	1.0972	2.91613	3.7648	6.6666	0.8957	1.3493	7.8044	7.4161	2.9398	3.5887	0.1381	8.2961	0	4.8779	1.285	7.7043
METF2_0031521	An. nivipes	An. nivipes	0	0	0	0	0	0.6736	0	0.7649	0	0	0	0	0	0	0	5.3283	0	7.2201	7.0149	4.2441	9.8649	10.4461	3.2322	9.6802	2.7805	4.7726	0	0	0	0	0	0.4671	0	0	0	0	0	0	0	0	0	0	0.2251	0	1.5396	0	0.0865
METF2_0009025	An. nivipes	An. nivipes	1.3246	5.8299	14.5168	0.3405	15.2491	2.6963	1.4025	2.1632	2.3898	5.45167	1.61811	0.5093	0	0.236	7.3934	16.5803	0	25.3777	14.4347	8.1899	6.9674	11.8377	3.3214	7.6185	4.1584	27.7896	6.4549	2.9397	6.1094	1.16733	0	0.848	2.56588	0.7078	18.7804	0	0	19.2596	12.9672	1.6558	0	1.0585	12.0088	3.7687	15.0178	0	18.8035
METF2_0005936	An. nivipes	An. nivipes	2.0625	7.3193	5.8625	7.3564	10.5171	5.746	0.2464	0.0534	0	0	0	1.6075	7.1747	0.3695	1.3684	6.3958	0	21.622	0	0	0.2808	4.0247	6.7464	4.1965	13.182	23.3107	10.5148	4.2045	13.131	0.648	0	1.8709	3.86675	6.5664	18.1988	4.6138	0.6277	17.8498	7.8361	0	10.1534	5.3699	1.473	18.7817	14.415	10.6877	18.8311
METF2_0008972	An. nivipes	An. nivipes	0	5.7121	6.6858	0	14.1526	6.0194	0	0	0	0	0	0	0.9893	0.241	1.8894	11.7956	0	27.7644	0	0	1.2439	6.0967	0	5.2151	0	25.4088	13.5355	0	13.662	1.75889	0	1.8607	5.28075	0	23.8028	0	0	19.4932	15.4193	0.3467	0	2.0015	4.6991	11.6422	21.5147	0.3451	26.5497
METF2_0008971	An. nivipes	An. nivipes	0	3.975	5.1203	0	10.062	3.9631	0	0.0537	0	0	0	0	0.5069	0	1.1927	8.7169	0.004	19.8857	5.2577	0.0412	1.5101	5.4579	0.8493	5.3017	0.5481	17.6625	7.5147	0	10.7872	0.614889	0	2.0406	5.48487	0	13.6958	0	0	14.7985	12.1955	0.0606	0.6919	0.9508	2.7915	7.5086	15.0246	0.33	15.4861
METF2_0005993	An. nivipes	An. nivipes	0	8.6462	12.9763	1.1403	14.782	6.2065	1.5369	0.0516	0.6927	2.33167	0	0	2.1554	1.3404	6.1061	20.5962	0.2855	30.8103	16.2845	10.1091	12.6572	16.6052	7.6338	9.6591	6.1613	30.0479	12.8799	4.5166	12.0169	3.02767	0	1.5425	5.46263	1.0829	23.1861	0	0	21.0477	13.2759	2.8698	0	2.2046	10.692	11.8182	19.2838	0	22.959
METF2_0005987	An. nivipes	An. nivipes	2.5317	1.2775	0	5.8209	0	0.0613	0.0546	0	0	0	0	0.9067	0.3972	0	0	5.8192	0.1695	7.2028	8.6634	6.1928	9.146	15.7802	10.2302	17.2481	9.2638	6.224	0.4468	3.0116	6.3385	0.124556	0	0.067	0	6.0034	0	5.3095	0.9187	0	0.0354	0	5.2034	0	0.1817	0.2578	0.1256	5.784	0
METF2_0009024	An. nivipes	An. nivipes	0	1.0965	2.9137	0	5.1433	3.6983	0	0.0212	0	0	0	0	1.9395	0	0.6492	4.3443	0	13.044	0	0	0.7598	0.8278	0	1.3061	0	10.1582	3.0763	0	6.7721	0.236222	0	1.4992	2.77013	0	10.1378	0	0	9.1721	7.0687	0.7926	0	1.3998	1.65	5.9342	9.6919	0.0905	11.403
METF2_0031556	An. nivipes	An. nivipes	0	0	1.42544	0.311111	2.57356	0	0.134889	0	0.528	0.228025	0	0	0	0	1.44556	5.03222	0	5.18711	7.88067	5.44922	6.63356	7.25044	4.66267	4.44411	4.88367	3.06111	0.716556	2.73978	0.301333	0.595062	0	0	0	0.725444	1.47267	0	0	2.65522	3.18344	0.853111	0	0	1.62022	0	1.35244	0.0465556	2.18744
METF2_0005937	An. philippinensis	An. philippinensis	0	0	3.7841	0.1534	4.6021	0	0.6429	0	0.9315	0.497111	0	0	0	0	4.028	14.7821	0.148625	16.5602	14.8635	8.0845	11.9605	9.953	5.9499	3.6549	2.0337	3.7325	1.6618	1.0997	0	0.188889	0	0.1759	0	0.2534	5.6097	0	0	4.2913	5.5229	1.1202	0.2067	0.0463	2.5002	0	3.5211	0	4.3
METF2_0013816	An. philippinensis	An. philippinensis	0	0	6.1327	0.1567	7.9578	0	0.0622	0	0.7437	3.08544	0	0	0	0	3.4096	16.639	0	18.8558	19.0377	10.136	9.1203	11.4478	5.5961	4.915	3.1496	4.7253	2.1656	2.9701	7.4856	2.77478	9.1847	5.1059	10.1903	4.771	9.2167	4.3701	4.8569	5.4379	6.4751	1.6711	0	0	9.5803	0	4.0722	0	7.2378
METF2_0013911	An. philippinensis	An. philippinensis	0	0	0	0	0	0	0	0	0	0	0	0	0	0	0	0	0	0	0	0	1.0865	0	0	0	0	0	1.49663	1.77687	12.4223	2.71861	8.7185	7.22888	9.43844	9.92413	0.763125	6.457	9.64412	2.15575	0	0	0	0	0	0	0	0	0
METF2_0013954	An. philippinensis	An. philippinensis	1.1069	1.0194	0	3.82	0	0	0.0429	0	0	0	0	0.4267	0.4017	0	0	0	0	0	0	0	0.8126	2.2139	4.8412	3.0407	7.2056	0	1.3353	2.628	12.2492	4.21878	6.2948	6.3169	8.36925	9.1631	0.6944	6.8829	9.1427	2.157	0	0	5.7231	1.1523	0	1.2955	0	4.3998	0
METF2_0013917	An. jamesii	An. jamesii	3.56867	3.48822	0.586444	10.4988	0.943667	0.580111	0.436667	0	0.034	0.0422222	0.527778	3.433	2.10622	0.0707778	0.121667	0.380444	0.558333	1.10489	0	0	0.921556	3.91967	7.22989	6.28344	10.9376	0.792889	4.46956	6.27022	13.5901	4.29951	6.59067	9.62356	6.31861	10.8852	4.65378	10.5331	10.7241	2.394	0.165778	0	9.87367	2.18556	0.213667	4.23589	0	7.86467	0.523222
METF2_0013985	An. jamesii	An. jamesii	4.93278	2.92167	0.693222	11.2164	0.687778	0.140111	0.469667	0	0	0.142593	0	1.77633	0.857333	0.0556667	0.143778	0.266667	0	1.07789	0.997444	0.656889	0.781667	6.83533	7.373	7.16833	12.1632	1.49922	2.059	7.528	12.0409	0.418889	1.465	1.94267	2.08278	11.7549	0.960444	13.1809	4.25444	0.385667	0.0275556	0	7.71278	0.0123333	0.0431111	0.552444	0	9.71511	0
METF2_0031714	An. jamesii	An. jamesii	0	0	5.4887	0.6772	8.0222	0	0.8504	0	1.5375	5.53689	0	0	0	0	7.2244	12.0767	0	13.1602	19.5063	16.4087	11.4446	11.9777	9.3216	8.0819	7.397	4.1769	2.8676	6.0366	1.0551	1.79133	0	0.3995	0	1.7641	6.7356	0	0	7.7375	8.0432	0.4426	0	0	0.4713	0	1.2029	0	0.2459
METF2_0031470	An. jamesii	An. jamesii	0.0752	0.0556	8.2734	2.4701	9.2876	0	1.2069	0.4717	4.2981	7.71067	0	0	0.1174	0	8.3009	16.1389	0.87375	15.2327	21.319	17.3595	12.1999	12.0898	8.7563	8.7332	7.4364	6.3765	1.1948	5.2492	3.82	1.48267	3.4513	2.6447	5.43825	3.9803	5.878	1.7898	2.8387	6.9595	5.5217	1.3158	0	0	2.5398	0.1278	2.3615	0.0131	3.0022
METF2_0031661	An. jamesii	An. jamesii	0	4.4334	3.256	0	7.6175	1.2584	0	0	0	0	0	0	1.6284	1.2121	0.7428	4.621	0	13.1038	0	0	0	0	0	0	0	9.4264	3.2323	5.3417	13.8402	2.15744	9.7105	7.5072	11.9124	6.5736	10.003	8.0275	5.8604	7.8988	7.1873	0	0	0.0358	1.0621	0.6733	5.7262	0	8.3256
METF2_0031688	An. jamesii	An. jamesii	0.4086	6.8186	6.6002	1.2992	10.3087	2.3924	0.5307	0.0613	0.9998	2.79467	0	0.573	3.5327	2.4587	3.5183	11.1493	0	17.0037	10.6502	6.0943	7.3054	12.6588	6.4828	12.4218	7.0459	10.7591	4.1493	3.3961	13.052	2.67656	3.025	3.7715	6.3405	4.2897	8.1686	2.734	2.7856	9.3605	8.4292	0.1834	1.7941	0.1698	4.0383	2.9941	6.4541	0.7626	8.5024
METF2_0031612	An. jamesii	An. jamesii	0	0	1.799	0.3793	2.5259	0	0.5064	0.0314	0.8937	1.627	0	0	0	0.0431	1.8736	2.2925	0	3.7216	4.446	3.044	2.9818	8.9775	3.2223	8.0161	3.424	4.071	0.7958	1.7475	4.6097	1.30344	4.0594	4.2975	6.8355	5.3457	2.3911	3.4222	4.1668	3.5706	1.7782	0.4573	3.2255	0.1993	2.9137	0.0989	1.2765	2.1986	3.3806
METF2_0031689	An. jamesii	An. jamesii	8.4915	6.9086	6.6335	12.1354	9.7743	4.0521	1.9875	0.0346	0.7701	4.80044	0	5.5096	4.9017	5.3218	4.4427	7.5753	0.85025	11.8051	10.0967	5.2557	5.3107	12.9773	11.661	10.691	13.5945	8.2935	8.0884	9.1011	17.4205	4.56344	3.3632	3.0639	6.2585	12.2653	9.2342	12.4798	5.397	6.8498	6.577	0.0533	10.3784	2.6087	1.751	6.0626	1.4341	8.0237	3.4161
METF2_0031676	An. jamesii	An. jamesii	1.17411	0.514444	0	2.037	0	0.181556	0.0857778	0.353889	0	0	0.402963	0.853444	0.453	0.189111	0	0	0	0	0	0	1.10511	7.25222	1.60044	14.887	2.64567	5.72811	1.23767	1.21233	12.599	3.04407	6.89233	9.64611	10.1268	12.1647	0.762889	8.43711	10.9331	2.68033	0.341	0	4.80578	0.324778	0.365889	0.544222	1.00944	2.30011	0.406778
METF2_0031603	An. jamesii	An. jamesii	0	0	0.3417	0	0	0	0	0.2984	0	0.883222	0	0	0	0	0	0.9361	0	0	2.7751	0	1.2983	2.3641	0	3.7559	0	4.6993	2.2726	3.4473	5.137	3.14133	12.3119	5.5632	13.0414	5.3084	7.8501	3.0824	3.5205	3.8828	0.2387	1.2577	0.7028	0.0657	3.3449	0	3.2027	0.0346	3.552
METF2_0031575	An. jamesii	An. jamesii	1.66511	1.06867	0.640222	4.33044	1.40689	0.320889	0.315222	0.297556	0.194	0.349753	0.128889	1.53789	1.74311	0.058	0	0	0.585417	0	0.704778	0	1.02733	4.70056	3.16956	11.3761	4.83167	3.43889	1.33822	2.21722	10.1483	1.86988	6.086	7.71422	7.66583	9.80067	0.479778	7.64478	7.31011	1.464	0.231556	0.129222	4.394	0	0.154889	0.594667	0.669667	3.55922	0.0716667
METF2_0031492	An. jamesii	An. jamesii	0	0	7.0944	1.1719	9.2591	0.3236	1.6838	0	5.1779	5.65222	0	0	0	0	9.7056	12.4224	0	11.227	19.6029	13.2924	11.8225	13.4883	11.7363	8.2503	12.3713	3.9861	1.5829	7.5459	6.5676	2.19544	8.1283	5.9563	8.73313	8.4052	5.6427	5.8737	6.8436	5.7116	6.341	1.8643	0	0	2.0772	0	1.6758	0	1.4523
METF2_0031758	An. splendidus	An. splendidus	7.9227	5.3976	2.1695	10.656	4.6156	1.5868	1.2105	0	0.2596	1.03656	0	3.5588	5.4873	0.2106	1.9601	4.7165	8.25825	5.3295	3.5664	3.1532	2.5114	10.3558	15.3271	14.6486	16.5025	6.6791	6.7364	8.9628	16.5656	4.10678	4.9465	6.2465	6.45812	11.0732	6.6479	8.5122	6.115	6.8977	3.0414	0	8.584	2.4176	0.2773	3.2166	0.5282	6.5792	0.5721
METF2_0018494	An. splendidus	An. splendidus	3.0284	1.7666	0	7.2511	0	0	0.137	0	0	0	0	2.4112	0.98	0	0	0	7.56813	0	0	0	0	7.6526	16.4864	7.6959	13.9207	0.8319	2.6849	6.9374	10.7624	5.08356	3.9048	5.2319	5.54963	9.1367	0.641	7.2979	7.2117	1.8943	0.0274	0.0356	6.7945	1.031	0.2659	0.9395	0	3.5314	0.0603
METF2_0013823	An. splendidus	An. splendidus	0	0	7.11633	0.703111	8.68911	0	0.516444	0	1.89044	4.80062	0	0	0	0	3.08689	14.9788	0.946667	15.2147	16.998	15.2517	7.17144	12.0473	5.40333	6.20022	6.06333	7.57811	1.09411	4.43	4.63356	3.05222	5.00556	2.83978	5.74278	2.80233	9.38167	2.59722	3.11567	7.61622	6.96733	0.457667	0.497111	0	7.15989	0	3.187	0.612444	6.37667
METF2_0005822	An. splendidus	An. splendidus	0	2.6717	11.4715	0.2571	14.6759	3.7876	0.8833	0	0.0859	1.774	0	0	0.417	0.3375	6.1441	19.9199	1.41525	22.9896	16.2806	12.1661	7.9054	12.5117	4.7902	7.5399	6.2885	19.3049	7.9879	3.1889	10.8163	3.27789	9.3012	3.9652	10.2226	1.8848	16.7791	1.852	2.0198	16.0535	14.4569	1.0041	0.2428	0.2677	5.2385	3.5434	15.8055	0.3106	17.9485
METF2_0005821	An. splendidus	An. splendidus	7.3748	1.5704	0	10.348	0	0.0408	0.4789	0	0	0	0	1.488	1.6347	0	0	0.0544	3.35237	0	0	0	0	9.1521	13.1182	10.8125	16.3136	0.3465	1.7249	8.4758	10.1441	2.19422	2.1212	3.5094	3.44988	10.2749	0.2433	9.5728	6.8154	1.2339	0	0.0886	10.0526	1.2145	0	0.3431	0	7.3118	0
METF2_0031756	An. splendidus	An. splendidus	6.32233	4.23256	0.593667	8.74522	2.14767	1.212	0.563556	0	0	0	0	3.36811	3.55356	0.366222	0.278444	1.84	6.49056	2.61278	0	4.11144	0	8.08644	14.846	13.8949	16.035	6.65133	7.66	8.31833	16.832	3.24407	2.637	4.63856	3.20486	11.1627	4.00089	9.50944	5.36367	4.04889	1.77944	0	8.41122	2.70533	0	3.26567	0.133333	5.362	0.251556
METF2_0031680	An. splendidus	An. splendidus	1.1664	0.0115	3.7849	5.7482	7.2252	0.0509	1.4464	0	2.8682	4.25889	0	0.6955	0.4269	0.1354	5.1	13.3946	3.04637	11.8037	20.1692	17.0396	11.5772	17.726	9.5678	9.0277	12.6036	2.874	0.2833	9.8507	11.0197	0.607667	9.3754	6.1887	11.37	10.629	5.4448	8.0129	7.1273	5.5724	6.9791	1.8304	5.1454	0.1553	5.3023	0	2.0133	4.344	4.6163
METF2_0031552	An. sawadwongporni	An. sawadwongporni	0	0	0	0	0	0	0	0.1466	0	0	0	0	0	0.3269	0	9.1614	12.7468	2.8727	12.0189	10.1238	17.7484	7.1028	10.168	8.6564	12.693	0	0	4.0217	2.3661	0	2.412	4.3769	2.873	2.372	0.9071	0	1.3823	2.674	0	0	0	0	0	0	0	0	0
METF2_0031479	An. sawadwongporni	An. sawadwongporni	0.854125	0.414	1.56675	2.14	4.0065	0.0805	0.4105	0	1.81913	2.8425	0	0.57375	0.55475	0.171375	3.43113	9.42475	15.0031	5.6295	13.7504	13.0984	18.1356	13.9277	14.8276	15.352	19.5048	0.357125	0.698125	8.01987	8.4495	0.264028	1.57963	6.02988	3.31203	5.88687	2.6555	2.02825	6.64687	4.05962	3.982	1.2075	2.6055	0.30725	1.03575	0.239625	0.395	2.55963	0.3495
METF2_0031516	An. sawadwongporni	An. sawadwongporni	2.0498	0.4219	0	1.8565	0	0.0725	0.0665	0	0	0	0	0.7534	1.0074	0.5823	0	5.9282	11.7344	3.4565	7.7938	5.589	9.778	7.0278	13.4918	10.5047	15.4085	0.0851	2.2703	6.9481	7.2488	0.556556	0.8681	6.6393	4.56712	5.5346	1.2899	3.3042	7.0755	0	0	0	4.1489	2.4093	0	1.3355	0	3.8501	0
METF2_0031571	An. dravidicus	An. dravidicus	0.078	0.0305	0	0.388	0	0.1366	0.0743	0	0	0	0	0.3152	0.1401	0	0	10.5961	7.1055	5.0008	16.184	10.3147	16.3716	14.5101	16.7826	18.3678	15.9304	4.4571	0.155	5.6727	6.4081	0.0261111	2.4885	5.6354	6.10275	3.6136	0.6315	0.5237	5.6685	0	0.1229	0.2303	2.2161	0.2	0.0748	0.2113	2.1302	1.046	0.0651
METF2_0031572	An. dravidicus	An. dravidicus	2.7853	1.2818	0.2091	2.8422	0	0.103	0.057	0.0227	0	0.115889	0	2.1845	0.7546	0	0	6.5207	12.013	2.1059	8.1833	6.9543	10.9697	9.1476	17.1663	12.7346	16.7288	0.4676	3.5059	5.9993	7.3256	0.396667	0.8879	4.6489	3.1535	5.3595	0.0231	3.006	5.6868	0.4455	0.0129	0.6792	6.6997	2.9651	0.2003	4.4156	0.1034	4.4604	0.2362
METF2_0005957	An. maculatus	An. maculatus	0	0	0	0	0	0.7873	0	0	0	0	0.0227778	0	0	0	0	2.4584	1.37712	4.8004	1.4881	0	2.9812	0.4659	0	0	2.133	0	2.2062	0.7478	2.0778	1.33633	5.0904	2.5581	5.21075	1.1671	2.1794	1.2865	1.1627	0.6618	0	0	0	0	0	0	0	0	0
METF2_0013825	An. maculatus	An. maculatus	0	0	6.1177	0.3677	8.2834	0	0.9756	0	1.5131	4.68667	0.132667	0	0	0	3.9632	18.295	0.780875	18.4738	23.1805	20.212	14.933	19.6217	11.6671	10.2622	13.6316	7.8906	6.0366	10.4662	9.0708	7.73944	11.9378	6.2248	15.7509	6.9908	13.8851	6.1249	5.6877	10.4967	11.4182	2.0672	0	0	10.84	0	5.296	0	10.22
METF2_0031616	An. maculatus	An. maculatus	0.1944	0	0	0	0	0	0	0	0	0	0.279778	0.1573	0	0	0	0	0	2.4953	0	0	0	0	0	0	0	0	4.5009	13.4848	11.7183	5.38178	10.559	13.2846	12.2089	12.2182	10.609	9.2736	10.6845	1.0148	0	0	0	0	0	0	0	0	0
METF2_0031568	An. maculatus	An. maculatus	0.1991	0	0	0	0	0	0	0	0	0	0.301889	0.1886	0	0	0	0	1.07438	0	0	0	0	0	0	0	0.21	0	0.3368	0	0	0	0.2046	1.9185	0.873	0	0	0	0	0	0	0	0	0	0	0	0	0	0
METF2_0005805	An. maculatus	An. maculatus	5.6104	1.7796	0	7.4081	0.0517	0.0187	0.3083	0	0.144	0.0521111	0.609333	1.7653	1.8425	0.1117	0	0.1142	2.42462	0.4141	0.5985	0.3659	1.1725	5.7955	12.1647	7.4193	20.7534	0	2.2427	10.0028	11.1579	1.24611	3.0247	7.3226	6.03662	9.3143	2.0038	8.8436	9.9253	0.7203	0	0	13.8535	1.6638	0	5.1	0	11.5044	0
METF2_0031488	An. maculatus	An. maculatus	4.1161	1.326	0	5.8025	0	0.052	0.2893	0	0	0	0.637667	1.8784	1.419	0.0236	0	0	5.30125	0	0	0	0	3.3731	16.5382	4.4044	20.2932	0	1.856	11.7287	12.3237	0.459333	1.7991	7.3542	6.3015	7.9073	0.7243	5.4366	9.4277	0	0	0	7.9543	2.4616	0	0.5844	0	6.9961	0
METF2_0013885	An. maculatus	An. maculatus	0.3536	0.3336	0.2019	1.5852	0.9444	0	0.5212	0	0.1694	0.777667	0.882222	0.5916	0.1327	0	0.4294	1.0941	1.22913	2.0885	2.0763	0.9404	2.6862	3.8187	1.3828	3.5093	3.6518	0.8946	5.6971	10.7102	14.7928	6.20889	9.1959	11.433	12.9489	11.6186	6.5572	11.1152	12.897	2.7468	0.8667	0	2.8238	0.1439	0.7767	0.2744	0.0911	2.0691	0.1634
METF2_0018430	An. maculatus	An. maculatus	0.9124	0.5785	0	1.3539	0	0.0411	0.0303	0	0	0	0.493556	0.956	0.5929	0.0456	0	0	7.25975	0	0	0	0	0.9031	14.4493	1.4272	11.1718	0	1.0703	5.9881	8.0825	0.57	2.3139	6.2346	3.1425	3.958	0.7507	1.5518	6.1629	0	0	0	2.8605	1.5834	0	1.2524	0	2.5949	0
METF2_0031691	An. maculatus	An. maculatus	0.8056	2.3758	1.1582	1.0417	4.2374	0.2992	0.0624	0	0	0	0.429778	0.4518	2.0362	0.9366	0.4967	2.7937	2.54475	5.7689	0	0	0	0.7584	4.8506	0.6481	5.013	2.8709	8.1956	14.1781	16.9355	8.04133	12.618	10.1602	16.8241	13.7201	12.325	11.4145	12.11	7.5719	3.1726	0	0.7727	0.3375	0.2928	1.3231	1.482	0.8815	2.9086
METF2_0013965	An. maculatus	An. maculatus	2.17444	1.04333	0	2.84889	0	0.0498889	0.315667	0	0	0	0.515679	1.22878	0.947333	0.0263333	0	0	8.22056	0	0	0	0	2.83	11.082	3.54267	13.149	0	4.78356	10.1547	12.194	4.48173	5.17322	9.88844	6.93389	10.5676	4.62811	9.65844	11.2449	1.85056	0	0	6.13489	2.14589	0	1.94489	0	4.01411	0
METF2_0031657	An. maculatus	An. maculatus	0.5077	0	0	0	0	0	0	0	0	0	0.944111	0.3767	0	0	0	0	10.5642	0	0	0	0	0	20.3754	0	13.1401	0	1.4131	10.4189	11.0782	1.13611	3.5851	8.2228	6.75288	6.6656	1.2542	3.5582	9.8849	0.2832	0	0	0	0	0	0	0	0	0
METF2_0031489	An. maculatus	An. maculatus	0.8981	0.2578	0	0.6641	0	0	0	0	0	0	0.965556	1.0768	0.278	0.0158	0	0	17.3096	0	0	0	0	0.6976	25.4249	0.8307	18.3675	0	2.1698	7.6268	8.7388	1.36022	4.2092	7.3095	7.52762	7.2099	1.3662	4.0169	7.6258	0	0	0	1.6102	0.4916	0	0.1981	0	1.394	0
METF2_0009022	An. pseudowillmori	An. pseudowillmori	0	2.28778	12.7693	1.25478	13.4119	2.14978	0.973	0	1.56044	6.46827	0.172469	0	0.0622222	0.0394444	5.06522	20.4168	0	24.0891	16.4243	12.7856	8.738	13.1936	6.65933	8.874	5.03878	21.6319	14.7889	8.31411	13.2684	5.34642	18.7869	10.6684	18.5039	9.09622	18.9928	10.6134	10.4876	16.0099	9.89489	0.294444	0	0.175444	6.51422	1.681	11.6042	0.0384444	15.2989
METF2_0009067	An. pseudowillmori	An. pseudowillmori	0.5443	1.8977	0.1954	0	1.2913	0.334	0	0	0	0	0.952444	1.1891	1.3742	0.4614	0.119	0.8201	0	1.6076	0	0	0	2.2146	0	2.6704	0	2.1721	0.666	0	2.0731	0.293444	0.6354	1.7334	1.16025	1.1912	1.8343	0.4437	0.9705	1.4447	0.6797	2.5543	0.4826	0.2194	0.1986	1.8033	0.4144	4.2522	1.4738
METF2_0009021	An. pseudowillmori	An. pseudowillmori	0.1789	4.1222	3.2681	0	6.2154	2.2303	0.0115	0	0	0	0.625889	0.1501	3.0066	0.0617	0.7303	3.634	0	8.7839	0	0	0	5.7146	0	7.5433	0	14.493	4.9241	0	12.1379	4.54011	14.5923	11.4234	14.058	11.815	9.219	6.1343	9.8982	9.1342	4.0686	0.0412	0.275	0.3068	1.245	3.6534	6.6872	3.8684	6.8615
METF2_0005806	An. pseudowillmori	An. pseudowillmori	0.4049	5.5411	6.7704	0.4594	9.2308	2.9588	1.0417	0	0.9528	2.43	0.716889	0.1968	2.0391	0.1843	2.7144	14.349	0	15.8207	9.5918	4.6837	3.3377	9.9541	3.0506	7.8181	3.5323	14.7981	6.6858	2.2277	7.3238	1.10322	0	3.3399	4.2185	0.6872	11.185	0	0	9.7418	8.2487	0.63	2.0288	0.7347	3.9658	5.0577	9.3634	3.2847	11.4295
METF2_0005869	An. pseudowillmori	An. pseudowillmori	0.0177	2.1411	8.9517	0.3144	9.8245	1.9945	1.1843	0	1.3936	2.68822	0.529667	0.0847	0.2808	0.1329	4.8361	23.1608	0	16.796	15.2488	8.7632	6.5051	10.6369	4.3661	5.7912	4.2666	17.9342	7.1225	3.808	4.6173	2.50222	3.1166	2.7751	4.73075	0.7602	13.2183	0	0	10.8411	7.9215	0.4567	0	0.0247	2.2375	2.2152	9.3403	0	9.8282
METF2_0005986	An. pseudowillmori	An. pseudowillmori	4.3927	1.8975	0	8.0025	0	0	0.1532	0	0	0	0.482444	2.4313	1.0019	0.0194	0.048	0	0	0.1265	0	0	0	9.3696	6.1576	14.9373	11.3681	5.5097	3.5219	5.8795	8.4457	0.728111	0.7921	2.6499	1.98762	9.0843	0.1439	9.8319	2.4874	0.0927	0.0799	0.4292	8.459	0.4947	0.1346	0.0367	0	6.8794	0.0581
METF2_0008981	An. pseudowillmori	An. pseudowillmori	0.4354	0	0.5508	0	0	0	0	0	0	0	0.955222	0.4289	0	0	0	0.331	0	0	0	0	0	1.7091	0	1.5433	0	2.2561	8.6837	9.646	11.2467	6.65944	13.28	11.1847	15.2811	11.736	10.2259	11.0063	10.7743	4.2023	0	2.1993	0.8043	0.3509	0.0643	0.5502	0.8939	4.0125	0.2456
METF2_0008982	An. pseudowillmori	An. pseudowillmori	0.0429	4.3924	7.0065	0	13.768	5.4058	0	0	0	0	0.331556	0	0.2187	0.0618	1.7887	12.3014	0	29.6692	0.4365	0	0.0659	5.0375	0	6.078	0	25.0234	14.9659	1.642	9.6137	3.48078	7.3164	5.0197	10.1605	2.9197	22.6936	2.9226	3.2966	17.5578	10.1392	0.0689	0.0599	0.0417	2.4874	6.9221	16.7104	0.1971	24.4001
METF2_0005956	An. pseudowillmori	An. pseudowillmori	5.15778	3.17389	0.937444	5.93278	1.26456	0.193444	2.03078	0	0.0917778	1.00457	2.18259	2.96022	1.99789	1.43333	1.17467	0.569556	1.03097	1.96	2.15011	2.04811	2.58389	9.27978	6.50044	9.61989	10.2009	3.15667	4.03744	5.451	7.77478	1.47062	1.89378	2.80989	3.63264	8.29922	1.45522	8.64922	5.47767	0.906667	1.71956	2.19244	7.68067	2.90289	3.15389	0.735556	1.32511	5.52978	1.75122
METF2_0013841	An. karwari	An. karwari	0.0502	2.1891	10.5933	6.1341	11.3999	0	2.6103	3.5223	7.563	11.4614	0	0.7889	3.8871	2.1871	6.1015	13.0486	1.80963	19.5392	20.8174	16.4685	14.1757	17.4534	9.3927	13.8238	11.1805	15.3907	4.274	11.4415	14.3599	7.77556	17.2375	11.1353	21.1277	12.1158	14.0793	11.3046	11.0673	14.591	8.1531	5.8917	3.5528	0.4956	11.4728	0.0451	7.6848	3.5451	10.9041
METF2_0031601	An. vagus	An. vagus	10.6398	12.4223	4.4089	13.6584	6.7993	4.5085	10.1626	4.2716	1.406	3.849	10.7836	10.5163	8.7783	7.5349	6.0896	4.9494	4.513	4.557	6.1008	2.9011	9.5152	10.7031	12.1708	15.8741	12.7434	1.8927	6.0679	17.4229	15.883	6.55367	6.2828	15.1259	8.87775	15.1015	2.6291	11.8299	14.954	1.7275	4.5505	0.3006	13.0907	1.9389	0.8659	2.5189	0.4837	8.3818	1.3217
METF2_0031467	An. vagus	An. vagus	13.3076	13.8769	11.1443	16.573	15.3844	4.3148	14.6671	9.8791	12.9316	12.9599	13.7373	12.7813	11.6252	9.1243	11.4218	8.4088	5.20312	10.8875	14.7593	10.0951	16.1253	17.2662	13.1226	14.3771	16.7335	8.5283	5.6053	19.3414	15.3359	6.69489	13.7522	15.2472	17.5697	17.3821	8.2872	14.9848	15.357	6.2485	9.723	0.6476	9.774	0.3969	3.5786	0.568	2.3537	7.9948	3.9719
METF2_0031485	An. vagus	An. vagus	13.0607	13.0721	1.7791	13.7322	4.9412	3.5444	10.0558	1.0958	1.3625	3.84167	11.3739	12.6512	10.7179	5.9885	5.1437	1.8707	3.97988	2.4086	3.8361	3.0371	7.7433	7.7455	9.8774	11.6229	11.3042	0.0133	5.4616	16.688	13.897	2.21533	1.0692	12.4852	4.83537	13.7715	0.2387	12.8893	13.3807	0.1183	0.7349	0.1161	11.6188	3.1972	0	2.6308	0	5.8272	0
METF2_0031491	An. vagus	An. vagus	12.4415	11.6482	1.3082	11.8187	5.7292	4.4942	10.2964	1.5829	2.4072	4.53567	9.83678	10.1272	10.6827	6.3159	7.9169	1.4311	4.61663	2.5807	3.9042	3.0616	10.6369	8.294	12.3034	9.5832	14.88	0.4296	5.248	19.0055	11.9416	4.42011	1.8659	12.5127	5.46988	14.217	0.5815	12.4027	11.4018	0.2049	2.2236	0.1017	9.4841	2.8218	0	1.0722	0	3.2911	0
METF2_0031493	An. vagus	An. vagus	10.7993	12.9878	4.081	12.934	8.0073	0.8696	10.5505	2.2516	4.127	7.09511	8.32911	11.8007	13.9069	8.8488	10.0539	6.0788	3.15488	6.5476	12.0751	9.0172	13.9593	9.9663	11.9266	11.3353	14.3574	1.4341	7.9687	18.4777	14.3225	4.91389	5.1905	15.0794	9.39238	17.121	1.399	14.8712	14.7492	1.4285	6.0464	0.0639	9.8462	2.6654	0.0652	1.7791	0	5.1853	0.2345
METF2_0031510	An. vagus	An. vagus	13.8309	15.8833	5.342	14.8845	7.0283	6.1861	12.6166	4.5627	2.3595	4.084	13.8724	13.0751	11.4202	7.4847	6.2838	1.6124	4.499	2.0199	3.9424	3.0869	8.9872	7.5246	10.3503	12.8767	10.8036	2.795	7.978	16.2183	14.4837	7.05933	5.2249	13.2919	7.539	14.0777	2.6589	12.1661	13.8707	0.7732	3.5905	0.4088	13.6705	3.713	0.6865	4.2851	0.4008	8.6684	2.0752
METF2_0031525	An. vagus	An. vagus	0.8411	7.8165	6.5337	7.0616	9.8332	1.4004	11.7789	7.3361	6.226	7.51	1.76267	7.0883	10.9704	7.5223	11.7623	5.6587	5.399	3.3865	11.2101	7.735	13.3255	7.8821	3.5878	3.7588	6.7807	1.3398	4.5299	11.6378	8.1898	4.49789	6.4247	12.6612	9.31325	9.1483	4.49	6.5967	7.6824	1.6635	6.7574	1.0752	2.0478	0.1266	1.9313	0.0445	0.2293	0.6624	1.4793
METF2_0031570	An. vagus	An. vagus	14.5682	15.501	8.2634	14.6988	11.6139	7.4816	15.1156	8.9358	7.5325	8.829	14.619	14.8109	11.9529	10.8033	10.8033	7.443	7.30512	5.9325	11.9683	8.1414	14.3602	11.7088	13.3782	14.595	14.6263	3.6774	8.7357	20.1433	15.7547	8.31278	10.1082	15.462	13.3699	16.4812	4.8687	13.0371	15.8822	2.5911	10.0119	0.4317	13.5107	2.0051	1.7471	3.2709	0.9773	8.9543	2.1608
METF2_0031574	An. vagus	An. vagus	12.6585	13.654	2.5715	12.6035	6.1222	5.7552	10.8528	2.0802	0.9409	2.27267	14.5911	15.1625	13.0444	8.3661	5.1247	0.5883	8.04162	0	4.8278	0	6.6892	5.4998	12.4882	12.5349	12.639	0.8496	9.4222	16.0809	12.4354	7.64878	3.9768	12.5849	8.06912	13.5203	0.5759	10.6671	12.3626	0	0.7995	0	10.2068	4.704	0	4.2057	0	4.5009	0
METF2_0031652	An. vagus	An. vagus	12.6527	11.8929	3.28578	13.6026	7.419	5.13244	12.2079	6.90189	6.05211	4.78136	11.4933	12.3872	11.2778	5.39844	7.392	3.28378	8.33625	3.12789	6.18056	6.933	10.5398	9.91156	13.1839	10.173	14.4662	0.421889	5.38067	19.9107	13.6066	6.02235	5.08767	12.872	7.57431	15.2883	0.91	12.7513	12.1522	0.559111	7.81944	0.612778	11.1772	5.52644	0	4.37778	0.0143333	6.42256	0
METF2_0031653	An. vagus	An. vagus	10.6316	12.8908	10.9624	13.3502	14.8341	4.5804	14.5878	10.129	11.837	12.1488	10.3726	11.1107	13.3958	8.7753	13.1245	9.1085	4.62575	10.7291	13.7856	8.4833	15.2993	14.3357	10.5263	10.6324	13.1115	5.9087	5.8151	17.2525	12.3496	6.38422	12.2488	13.4246	14.3637	14.3608	8.3318	10.9974	11.4513	6.2628	11.2486	1.4421	7.0062	1.9887	3.0859	0.0532	1.8937	5.5068	4.5163
METF2_0031655	An. vagus	An. vagus	12.7633	11.1786	3.4838	15.0091	7.4113	2.4467	10.4591	2.4368	2.9841	7.32522	10.3439	10.2623	9.557	6.6874	6.0299	3.3842	3.39337	5.1225	9.0847	6.3899	10.5919	11.3625	13.2382	14.541	15.6061	1.2682	5.1437	18.5338	15.6177	3.76733	3.0048	13.1405	8.37063	15.3916	1.7232	13.625	14.6165	1.9477	3.2236	0.2033	10.6106	2.1509	0	0.8696	0	6.7253	0
METF2_0009109	An. vagus	An. vagus	8.9619	13.815	4.6174	14.4042	9.0842	4.2615	11.0524	2.7216	4.0051	8.07644	8.84811	11.1006	14.089	8.5584	8.8213	3.705	5.87763	5.9124	7.875	6.0099	11.1063	8.7272	10.6799	11.0503	11.7466	1.7282	3.7475	12.9505	10.9498	3.761	5.1174	15.2134	7.09725	12.1914	2.0661	9.5864	12.0032	1.7792	4.7382	0	9.6705	3.2098	1.1848	2.3767	0.2266	6.0102	0.5212
METF2_0005914	An. culicifacies s.l.	An. culicifacies s.l.	14.2376	11.4361	7.856	11.1952	10.9728	7.2654	6.3079	4.1098	4.4244	7.28789	6.184	10.2151	12.797	5.759	4.0147	4.4833	15.4095	9.9893	8.214	5.9661	13.1359	14.248	22.7588	16.8999	22.9378	9.7779	10.5258	12.1145	12.5378	3.51422	5.8055	7.4483	9.8235	9.6587	4.523	9.3616	9.4801	5.4804	7.0546	3.4222	17.6704	11.2992	6.2784	16.4351	5.663	14.5396	8.7937
METF2_0031473	An. culicifacies s.l.	An. culicifacies s.l.	0.0506	1.9019	3.1924	1.1903	5.2055	0.1769	1.7598	5.606	4.0856	3.393	0	1.7275	4.2285	1.3376	9.1351	12.994	7.20675	7.2019	19.3949	15.6513	23.5056	12.4637	10.62	7.4832	10.4648	1.1238	3.3095	7.2042	4.9592	3.24722	9.452	6.2853	6.20588	4.0158	7.6666	0.9585	3.2143	0.7898	16.176	10.5565	6.1977	2.3368	8.9967	1.2179	10.5193	4.4674	10.679
METF2_0031495	An. culicifacies s.l.	An. culicifacies s.l.	0.8907	5.2766	4.6128	8.5263	8.3698	0.3646	4.1761	4.9063	8.0866	7.88333	1.50711	3.8936	4.7423	1.3538	6.8477	11.3709	9.63338	10.1977	19.7372	19.2461	23.5778	17.3459	15.8147	13.9292	17.7503	2.5639	2.4275	11.2381	8.2791	1.38289	9.6933	5.3144	7.51663	6.9204	5.83	5.4652	6.3641	0.9237	15.6205	7.9798	9.008	1.3438	9.1328	1.921	6.7931	11.4108	9.6617
METF2_0031656	An. culicifacies s.l.	An. culicifacies s.l.	6.3499	5.7963	9.0888	8.9971	12.0379	1.1589	6.2007	6.4887	10.0848	11.0616	2.96611	7.3341	3.4585	1.2534	8.2953	13.9191	8.035	14.9321	22.0089	20.1577	25.0929	20.8933	14.7756	17.3085	16.3534	8.0788	2.5456	13.1229	9.8655	1.54533	12.1397	8.4889	12.8027	10.1169	7.4644	9.1135	9.1604	3.8876	16.5663	8.4764	9.7128	1.4412	11.7687	1.666	11.9945	9.2037	11.7816
METF2_0031731	An. culicifacies s.l.	An. culicifacies s.l.	0.6643	8.4009	12.8381	8.1157	16.9896	5.0635	5.1004	6.7083	9.9052	14.5814	2.23356	3.9186	6.1878	5.1094	6.0862	13.0913	7.44725	16.7769	17.1352	14.7606	17.8775	20.8228	13.8904	17.9041	16.088	13.4551	7.1218	11.6864	14.2236	3.32167	15.039	7.8474	15.779	9.1119	11.9706	8.5124	8.0434	8.0348	17.3072	7.9787	10.872	4.3366	15.0561	6.2012	15.7658	11.3066	16.9584
METF2_0031679	An. culicifacies s.l.	An. culicifacies s.l.	6.8631	4.2454	5.99	9.6953	11.4417	1.1912	4.8731	3.0299	6.9366	10.7732	0.580778	5.0513	5.2557	1.4122	9.4001	13.68	8.40788	12.2693	20.9811	20.0545	26.9952	19.4741	16.215	17.063	18.6059	5.3043	1.6955	11.5003	7.757	1.05511	9.8467	8.3876	11.2001	9.2573	6.0583	6.7405	7.9728	3.5878	17.3529	11.8301	15.1136	2.944	11.6248	1.4715	11.2971	12.8502	12.6607
METF2_0031496	An. culicifacies s.l.	An. culicifacies s.l.	2.1348	3.8607	2.6026	5.8019	6.519	0.3279	3.9783	3.4459	6.8083	5.74033	1.52789	3.7998	6.0767	1.2172	6.612	11.6697	10.1656	9.0263	21.6035	17.7051	24.8811	17.5953	16.3201	14.1267	18.6676	2.8213	3.2642	13.1275	8.532	1.616	8.0692	8.6402	7.7425	8.5539	5.98	6.1394	6.6978	3.242	12.919	8.4918	9.6145	0.953	8.0566	1.0966	6.7935	11.5036	8.4622
METF2_0031609	An. culicifacies s.l.	An. culicifacies s.l.	9.3993	8.575	7.4483	9.8508	11.5916	4.7188	7.3541	6.3906	8.7899	10.26	6.11689	8.9293	10.4388	5.5186	8.3622	9.6398	13.331	10.3716	20.0953	15.7761	22.3416	20.7728	21.1182	19.4086	23.8667	5.289	5.0395	14.8616	11.7962	3.06022	9.3781	9.3839	13.1469	12.6193	6.2034	11.0758	10.356	2.6154	15.5873	9.8493	15.1673	2.9463	9.7771	2.8763	8.1721	12.7229	10.0077
METF2_0031484	An. culicifacies s.l.	An. culicifacies s.l.	9.6395	7.6998	2.2207	10.3661	5.854	2.4424	4.8079	1.4556	4.2788	6.34933	3.52733	7.16	9.4226	2.3797	6.7271	9.1504	14.3407	7.1589	16.5505	16.5238	21.9765	18.0878	21.3929	19.3755	25.2317	1.4227	6.6143	14.2007	13.9388	3.17022	7.678	7.8052	8.51462	12.6562	7.5033	10.2613	11.319	0.2038	13.5515	8.1712	22.1371	6.9486	7.7928	8.6039	7.7322	19.4986	9.2278
METF2_0031483	An. culicifacies s.l.	An. culicifacies s.l.	9.6757	8.5617	3.4434	10.0709	6.2021	2.473	4.3603	2.289	4.4469	7.06033	5.19911	7.7181	7.5723	3.5632	6.9995	9.5689	11.8153	6.812	16.4313	16.2168	23.2036	17.3759	21.6696	18.4056	20.5148	1.9163	5.2443	12.1793	10.7152	1.66667	7.6265	6.9117	5.48137	9.72	6.0235	8.3234	10.8759	0.1438	13.2612	7.32	19.3133	7.9531	5.4346	4.7386	5.3453	15.1648	7.3035
METF2_0031482	An. culicifacies s.l.	An. culicifacies s.l.	10.3563	7.2722	2.8102	11.2435	6.0985	1.7555	3.564	1.9864	4.6622	7.49056	4.69044	6.8015	7.5073	2.1349	3.2354	4.4361	10.4315	4.5796	13.8088	15.6244	18.9628	16.1663	20.1578	18.3501	21.905	2.1281	4.8296	13.4146	12.502	2.07444	2.3663	7.6728	5.37613	11.7395	1.4007	9.583	11.8362	1.2236	12.5655	8.581	24.8376	7.7408	7.5741	10.3057	6.9159	22.8052	7.9005
METF2_0031553	An. culicifacies s.l.	An. culicifacies s.l.	13.1541	7.5193	1.874	14.1888	7.4184	1.9947	5.4374	1.7419	6.416	9.53267	3.40256	8.8934	7.2507	2.3775	2.2812	5.3415	12.8754	6.7616	14.697	15.2158	17.2832	19.4809	21.5595	21.2144	26.3921	2.5115	3.719	14.8925	14.7285	1.80889	2.0944	5.1282	5.08775	12.4567	4.2106	10.9178	9.0468	0.7689	7.7408	5.8716	21.237	4.8129	5.6896	5.6238	3.3926	19.4097	5.3705
METF2_0013929	An. jeyporiensis	An. jeyporiensis	5.6962	8.8548	4.4552	8.2814	5.968	1.2881	2.1771	2.3427	2.8043	4.56811	6.443	6.9985	6.1233	0.6253	3.6459	11.6701	12.937	11.6882	14.4687	10.8626	18.8604	18.9498	23.9102	24.3394	23.5905	4.5163	5.4986	8.9162	13.814	4.97744	7.369	9.3601	9.964	10.4318	5.2556	7.8924	9.3733	3.5825	10.0685	6.5059	17.5105	3.8619	11.4675	7.4793	8.4955	15.7047	12.9066
METF2_0018457	An. jeyporiensis	An. jeyporiensis	3.6063	2.9913	0.2585	3.073	2.2283	0.6326	3.3563	0.7638	0.3807	3.54878	0.809111	3.7034	4.8813	2.6252	0.9548	7.1912	9.4415	2.2996	5.1792	8.2788	11.872	10.0213	17.7617	12.2987	15.4064	0.079	1.116	6.9859	5.9177	0.708778	0.0764	4.7679	1.90213	5.4638	0.2446	3.7029	3.8335	0	1.807	3.0631	12.7578	3.3857	0.1453	5.5316	0	7.8393	0.3358
METF2_0013801	An. jeyporiensis	An. jeyporiensis	0	1.704	6.0505	0	7.7439	0	0.2406	0.4347	1.8339	2.08744	0	0	0.0992	0.5502	3.7077	19.6071	2.90212	23.1438	22.9748	19.0375	20.2572	20.1049	10.3312	15.7061	9.7895	12.3419	0.355	5.4599	8.5427	4.80478	14.6651	4.4739	16.0834	4.6253	13.6039	3.0498	2.2965	10.1882	13.0591	6.4581	6.069	0.7068	20.6116	0.0858	17.0463	6.388	21.3821
METF2_0005982	An. minimus	An. minimus s.l.	9.6312	11.4083	7.5649	14.0992	9.6652	3.8294	10.1226	3.9842	4.8208	10.1386	9.00433	8.793	9.6984	7.9369	5.5599	10.7076	10.5504	10.475	15.0201	14.1629	17.6919	18.6596	20.1739	22.9478	22.5384	7.8565	8.0766	13.0246	16.0828	5.48567	8.8125	14.0358	11.8429	17.6661	5.2928	18.1741	18.4049	4.1226	7.008	0.7766	17.411	1.86	5.2741	1.7843	2.3897	13.916	4.0024
METF2_0008991	An. minimus	An. minimus s.l.	0.0836	6.8467	13.9405	4.6195	14.079	1.7999	6.5965	4.7998	4.622	8.92144	1.51222	1.4462	5.6642	9.3925	11.0374	21.0218	4.54788	24.8394	20.6534	15.8924	20.2731	21.229	12.1992	17.1732	14.3047	18.0548	11.1822	7.3279	12.5592	6.16156	20.439	8.7909	23.1393	9.4366	15.422	7.4673	9.5361	13.4516	15.0483	3.8316	3.4714	0.1622	13.1159	1.0915	16.4333	0.1234	20.2698
METF2_0031586	An. minimus	An. minimus s.l.	3.17089	8.26656	1.83389	2.25522	1.90178	5.77811	7.24944	2.37356	0.145556	1.21531	7.69	8.04289	7.393	4.10056	0.406111	4.431	9.12431	3.61444	5.278	2.24467	6.90411	2.91022	7.98211	7.57078	6.34533	1.08944	9.36	5.32911	5.91611	5.44025	0.764	5.292	1.56125	2.51211	0.215667	0.952889	3.53633	0.187556	0.184556	0.324889	6.24167	5.837	0	4.54956	0	1.288	0.0441111
METF2_0031589	An. minimus	An. minimus s.l.	3.7758	7.0202	1.9537	7.1392	2.5301	3.1909	4.0505	1.2234	0.2927	2.61133	5.49	3.4589	5.984	4.8761	3.3753	6.0464	8.7735	7.7326	12.3858	8.424	11.7369	11.104	15.3349	16.8659	14.2069	2.4646	7.3387	9.0576	11.9	6.492	3.0115	9.2348	4.93375	7.4753	0.5276	5.3071	8.9673	0.449	2.7088	2.3839	10.3352	2.6367	0.336	0.8821	0.5395	6.2002	0.342
METF2_0005892	An. minimus clade I	An. minimus s.l.	11.9507	16.5837	9.2664	13.0896	12.1469	9.7595	14.4182	3.7321	1.7786	11.5912	10.3358	12.3427	14.5473	10.4036	6.7801	12.6723	11.6064	12.1079	13.6426	10.2431	17.2636	16.8079	18.3774	21.3905	21.6502	10.3823	15.6618	13.2999	18.8317	9.56511	7.0116	14.0065	11.4051	15.3464	5.5756	14.3156	15.329	4.445	6.5189	1.0774	18.365	12.4264	2.3554	10.3578	3.3551	13.5964	4.6273
METF2_0009043	An. minimus clade I	An. minimus s.l.	0.7268	6.5174	16.9091	5.6916	17.0283	1.2754	9.6436	8.7917	9.6987	11.0731	1.93433	2.8089	8.2698	10.4209	14.5967	22.8455	11.7575	27.6636	18.9265	16.106	19.7208	23.1592	14.7632	18.3758	16.2833	19.5263	12.8928	9.1092	12.2781	7.138	19.875	8.1805	20.7569	9.5718	17.3659	6.2143	7.093	15.8989	16.7464	4.3749	4.1765	1.5594	11.9959	4.3482	15.94	1.1418	19.5685
METF2_0009081	An. minimus clade I	An. minimus s.l.	6.3683	14.9456	8.1994	10.5596	11.055	5.6922	10.3926	2.6207	3.3406	8.29067	6.69856	8.5012	11.9538	9.2003	7.4231	15.1899	14.6505	15.8286	20.2569	14.3681	22.5979	19.4165	19.593	22.7975	21.8001	8.6608	11.5521	11.4957	14.6775	7.88011	11.1125	17.3325	12.2122	13.9968	8.0694	11.2154	13.2361	7.8149	15.9707	3.5705	15.5159	3.1368	9.7519	4.9913	10.8877	8.579	12.823
METF2_0031522	An. minimus clade I	An. minimus s.l.	5.3576	10.8782	10.3992	7.6027	13.1978	3.4894	10.5798	5.868	7.9798	12.1462	6.80356	8.9033	10.3698	11.1913	12.9122	18.1776	12.3489	16.7479	25.1445	18.2772	26.3839	23.9226	17.8508	23.5524	21.8146	10.5438	8.725	13.3604	14.8666	8.66211	14.833	12.3102	17.8457	14.9016	11.6655	10.3645	12.519	9.4732	13.9223	4.7801	9.2551	0.5837	10.3757	0.2592	9.3702	8.0769	11.8396
METF2_0031604	An. minimus clade I	An. minimus s.l.	0.374444	4.19056	9.273	5.75089	9.65533	0.0581111	7.52311	2.59078	2.49311	9.60716	0.685926	2.06044	2.347	4.84989	10.4239	19.1574	7.19806	19.3876	24.5483	20.3253	22.6281	22.9997	14.3567	19.6136	15.9382	11.3167	6.62344	10.059	10.881	6.27457	14.1289	8.93822	16.9432	11.1788	11.1713	9.80656	9.19778	8.26156	10.3608	4.23111	4.08422	0.0355556	12.113	0	8.71322	0.239444	11.8146
METF2_0005907	An. minimus clade I	An. minimus s.l.	0	7.0462	19.0175	1.2597	19.3383	5.1923	3.7692	2.8033	2.8174	10.2214	0.340444	0.4418	3.9878	8.4737	12.9704	26.074	3.02225	36.5264	18.1226	12.412	17.4939	17.9492	8.941	14.4852	7.9531	33.196	16.5111	5.8571	11.6873	5.95611	21.1989	5.0487	19.4594	6.9848	26.9282	4.1874	4.7483	22.9855	17.1261	5.1536	1.1179	0.3516	14.7068	9.1937	29.1953	0.0787	31.2011
METF2_0009042	An. minimus clade II	An. minimus s.l.	6.5516	13.8539	12.6909	11.1014	12.6515	6.3709	11.7614	7.3389	7.088	9.12544	4.84178	8.8635	10.4775	10.0651	10.884	17.8253	11.3011	17.4852	19.7043	14.7389	24.3775	21.599	16.7088	20.3342	18.4883	11.7066	12.755	12.4281	15.5924	9.47667	13.7798	12.4423	15.6424	14.676	10.1967	11.3767	13.5512	7.6383	14.1212	1.5962	9.9056	1.8003	8.955	3.158	10.257	7.9523	11.9909
METF2_0031614	An. minimus clade II	An. minimus s.l.	7.99471	11.2043	6.87157	10.4629	9.51143	4.24986	10.8	4.534	6.357	8.99222	6.27508	8.823	10.1544	9.55429	10.6963	16.698	14.4712	16.726	23.1609	18.92	26.4906	26.0181	21.0643	23.7849	24.4681	9.50529	9.184	13.2943	15.0096	5.32841	12.7237	8.24871	18.1473	13.9581	10.6517	11.5146	11.4591	5.15057	11.1944	3.01671	10.4489	0.415	9.12757	0.276143	6.19586	9.76014	10.6646
METF2_0005841	An. minimus clade II	An. minimus s.l.	15.8196	14.1814	4.6342	12.5201	6.7533	7.2206	12.2662	4.3028	5.7719	11.6801	12.7412	13.7231	12.3106	9.8517	5.3166	13.0074	14.1585	9.1947	15.4245	11.719	16.273	16.3963	18.7078	19.6248	22.028	3.8392	12.8108	14.9796	16.3777	6.03511	6.1405	12.4986	9.12937	13.7538	4.2402	13.0881	12.7867	2.0135	6.7077	0.1157	18.0198	7.569	1.7416	8.369	0.5321	12.0904	0.6132
METF2_0005843	An. minimus clade II	An. minimus s.l.	11.4776	15.9882	6.5429	12.2196	9.4574	7.9462	13.0311	3.6741	0.4847	5.28167	11.8641	12.8695	9.9353	10.2555	2.8684	7.0065	7.77413	10.0399	10.8496	8.3195	12.3739	12.7804	17.2437	19.8426	15.8213	8.494	16.7562	14.3993	20.2335	8.952	0	14.857	7.37613	15.9554	4.9712	15.2896	15.334	4.7699	5.1222	0.2981	17.9914	7.2211	0.0747	9.9695	3.3646	11.4931	3.4137
METF2_0005844	An. minimus clade II	An. minimus s.l.	0	4.94222	16.6049	0.876222	16.1507	2.43611	4.05633	2.16644	3.12378	8.39148	0	0.425	1.69789	6.04389	12.4687	24.5076	1.61319	24.3508	16.4742	12.243	17.5986	12.8788	5.43911	9.58667	5.47544	20.2788	12.6969	4.68644	9.22122	3.07049	17.9432	4.67689	14.9306	5.12944	19.9503	3.10878	2.76011	16.0049	16.3243	4.73433	0.636667	0.123444	11.9141	2.69667	21.87	0	23.5361
METF2_0005927	An. minimus clade II	An. minimus s.l.	12.6553	12.1534	12.2139	8.5386	12.2596	7.9308	10.7822	6.1827	6.4781	7.23222	9.55511	11.336	12.211	12.6383	7.7776	10.7291	12.6604	17.4468	5.8039	4.4335	9.26	14.4229	15.563	15.9366	19.6176	15.9011	15.1855	11.1464	13.7754	7.91978	9.9109	8.1302	16.4997	10.4772	12.9144	10.8657	10.0939	16.3648	9.0176	0.3919	7.6686	5.7417	2.8303	16.2912	7.3237	8.3111	10.3168
METF2_0005928	An. minimus clade II	An. minimus s.l.	0	4.80011	16.5979	1.39389	16.0573	4.76578	3.046	3.52733	2.90178	8.82938	0	0.155	2.03367	6.14167	11.4529	25.5588	2.23681	32.272	14.1142	9.908	14.9077	13.0937	6.62156	12.039	5.40578	25.2069	13.5558	3.99422	9.60356	3.52247	18.2641	6.73789	15.8125	4.51944	22.3178	2.81589	4.19667	18.7671	16.5219	4.42667	1.13256	0.0183333	11.6387	7.89456	26.4819	0.191556	27.6899
METF2_0005983	An. minimus clade II	An. minimus s.l.	1.067	8.06411	16.3452	6.15722	15.2541	2.25389	8.20633	6.60489	7.38611	9.67593	3.83642	3.34367	4.93644	8.98044	12.83	21.5304	4.49083	22.6207	16.3512	12.5034	16.1001	16.856	10.0071	15.0619	10.6794	19.4849	14.988	8.54733	12.1002	11.4068	19.2309	9.11378	19.2836	11.5653	19.28	9.67111	8.89144	16.5972	15.7342	2.50678	2.50756	0.372333	11.1533	2.477	16.8552	1.28733	19.1059
METF2_0009082	An. minimus clade II	An. minimus s.l.	0	6.9603	15.657	2.1736	18.3736	5.3681	3.8132	3.0874	4.2405	9.19278	1.61833	0.8353	8.4223	8.5383	11.5195	21.4695	4.04275	38.6139	17.9029	12.1901	14.957	19.4471	8.3752	14.4243	10.8686	32.8288	14.428	4.1962	9.948	4.18733	19.6851	3.6648	21.162	5.242	26.7711	4.2151	4.787	24.6867	16.643	4.5933	1.9452	0.0199	14.355	9.9479	25.0593	1.6557	31.8479
METF2_0013855	An. minimus clade II	An. minimus s.l.	0.224889	3.12111	10.6004	3.04111	12.9039	0.567222	2.49189	5.91033	8.35811	12.6748	1.81926	1.42633	3.468	4.16233	8.66144	16.605	5.27403	21.109	20.1924	16.4479	19.1988	20.4141	10.3679	16.4809	12.1787	15.2934	2.06767	4.02533	8.797	3.22259	18.414	4.33033	18.4551	5.91056	11.4214	5.52744	5.34933	8.50056	8.693	3.59489	3.55511	0.0346667	16.3041	0.0457778	12.3132	4.39378	16.6806
METF2_0013871	An. minimus clade II	An. minimus s.l.	0.2657	3.3378	10.2138	0.8133	9.277	0.7644	4.4591	4.1654	5.3275	8.77422	2.106	0.4445	2.1945	1.3305	6.9051	13.3681	6.77725	15.2666	13.0192	12.5681	16.6351	14.4073	8.394	12.6577	10.6356	12.358	6.8394	6.7923	8.2109	6.63344	12.4815	5.8383	11.3818	7.4866	11.4529	2.4939	3.2661	8.7469	7.5535	3.7161	0.4949	0	11.0653	0.0461	9.5545	0.2771	10.2431
METF2_0013969	An. minimus clade II	An. minimus s.l.	6.41514	13.303	5.62043	7.90071	6.82971	5.81857	10.2893	4.39857	1.83671	6.90349	9.30143	11.1361	11.0114	9.50414	7.828	11.2884	12.5459	7.53457	11.4329	10.626	16.2754	11.9424	18.453	17.3687	15.6989	3.36086	12.7787	11.3586	13.995	8.60127	10.9029	11.9651	9.93875	10.9813	6.88471	7.04586	10.5429	2.101	6.30843	1.66057	11.0997	3.828	2.70914	4.54286	2.672	8.514	4.51771
METF2_0031617	An. minimus clade II	An. minimus s.l.	4.8486	10.3341	9.4169	9.23	12.2477	2.7869	9.6219	5.824	6.6215	10.9997	5.73967	7.1739	10.0213	10.148	10.7428	16.8188	12.1446	18.0057	22.8299	17.2603	22.6735	24.0709	17.8306	23.6401	21.4065	10.9834	8.9195	13.016	15.6998	6.74044	15.7171	11.3067	19.9103	13.1972	10.2238	11.5106	13.2196	7.4329	13.8746	3.5442	10.7914	0.9852	12.5076	1.1564	9.4623	9.0248	13.5763
METF2_0018442	An. minimus clade II	An. minimus s.l.	7.30144	12.8192	6.09378	10.6797	6.68956	2.82767	10.2918	3.003	1.59722	7.48309	8.23444	9.37933	10.3942	8.57067	6.48544	9.15711	9.75139	8.32244	12.4552	9.90444	14.0498	12.9758	16.0604	17.708	15.3574	4.51822	10.8907	11.6433	14.1513	9.3642	10.6854	14.9578	10.8594	14.9008	5.44189	11.4483	13.2944	3.507	8.16022	3.07622	17.2162	6.12222	3.59656	3.29556	2.91122	10.419	4.84589
METF2_0031468	An. minimus clade II	An. minimus s.l.	1.462	4.9242	11.0943	5.5252	12.2112	0.305	7.0405	5.7908	9.8102	11.496	2.59633	4.8396	3.4284	6.3614	10.7869	17.3194	5.18288	17.7647	22.2525	16.6888	21.0931	20.3729	11.7045	15.451	13.3835	12.1548	3.1385	8.5226	10.0496	3.93989	16.019	7.7511	15.291	9.6616	11.412	7.4266	8.3531	9.2561	10.432	1.6961	3.5929	0.0344	11.7161	0	9.5904	1.3666	12.0142
METF2_0031469	An. minimus clade II	An. minimus s.l.	0.9545	4.168	8.7127	4.2766	10.7773	0	5.753	4.6281	8.6383	9.32811	2.56667	2.3119	3.4934	3.0813	12.2294	15.8114	5.47312	15.8043	23.6784	15.5827	20.3336	18.3621	10.4015	15.8025	13.6804	11.579	3.6028	10.0271	9.7487	7.75422	17.5086	8.9679	17.4838	11.8421	11.0366	8.1945	8.1295	11.8912	10.5221	5.2437	4.3145	0	10.8718	0	9.2029	0.0759	10.8552
METF2_0031480	An. minimus clade II	An. minimus s.l.	9.9743	10.7027	7.5439	11.9232	9.7216	4.8931	12.4903	4.6363	8.1798	9.98189	9.09278	11.0739	9.7559	8.1538	11.4835	16.6877	14.0168	14.9534	21.0351	16.6744	24.8219	23.8696	20.3049	22.3741	24.5356	9.927	11.8781	16.8829	18.0252	10.369	16.4654	12.7821	20.8244	17.7224	13.0495	14.4822	13.9916	10.2682	12.4234	1.6264	11.6197	1.0059	8.9187	0.6555	4.7475	10.8486	8.932
METF2_0031503	An. minimus clade II	An. minimus s.l.	9.3087	12.0354	5.5329	10.754	8.6952	4.3133	10.5035	2.425	3.8743	7.54322	8.86056	9.9574	9.8511	7.4359	9.7631	15.8416	12.4584	12.307	20.6595	20.2299	24.3939	20.361	20.0911	21.5671	22.2121	5.6308	10.6282	12.8393	14.8632	6.97433	10.1613	9.9272	12.967	14.1052	9.124	11.2353	11.9282	3.7197	10.129	3.4732	12.883	0.8412	5.9935	0.7765	3.7204	9.4836	6.8512
METF2_0031507	An. minimus clade II	An. minimus s.l.	8.851	11.1534	7.2099	12.5376	7.93	1.8192	9.9022	4.0893	7.1437	9.28278	8.69089	10.0711	8.4193	6.5073	9.9465	13.9011	11.311	11.2499	18.5385	15.8405	20.9843	19.1819	19.2466	21.2356	22.1663	6.8002	10.9889	13.7454	17.793	10.3071	13.1576	12.4622	15.1119	16.9575	9.6628	14.2426	14.5719	4.2818	6.9962	1.0452	10.9922	0.4516	6.6478	0.1923	3.4905	11.0866	5.6407
METF2_0031518	An. minimus clade II	An. minimus s.l.	12.597	14.0755	5.0641	14.2983	9.2098	6.2223	12.8842	6.8849	3.988	9.84111	10.8728	10.9876	11.602	7.7124	4.4765	10.9005	11.632	7.4648	14.7389	14.0844	18.4326	18.4625	18.8047	21.1598	19.5908	1.8714	10.9647	12.4999	17.6449	7.19678	2.11	9.8685	6.46775	13.6031	1.4635	12.774	14.1022	0.6245	3.2151	0.367	17.3733	4.7552	0.1032	4.8118	0.1325	11.7279	0.2899
METF2_0031584	An. minimus clade II	An. minimus s.l.	5.5161	10.7456	7.0624	10.0321	7.8915	3.6569	7.4389	2.3293	1.6513	6.23511	8.66789	7.5065	9.1252	5.6182	6.2132	9.0288	8.36662	8.8842	12.8323	9.6379	14.5059	13.9637	14.7037	19.012	14.0257	5.8469	10.8112	10.1259	14.723	9.88744	9.4702	13.4417	11.1481	13.8144	5.8331	10.9449	12.826	4.5996	6.2985	1.994	11.7592	2.4812	4.1646	1.0071	2.8628	7.9662	5.0557
METF2_0031605	An. minimus clade II	An. minimus s.l.	2.429	5.8906	11.9374	8.0746	13.4478	0.2617	9.2357	4.3303	9.3193	13.3329	4.88756	4.8884	5.4844	6.8498	13.2055	19.8923	8.5185	19.2119	27.4766	22.5893	27.515	23.6048	15.0278	19.429	18.5843	14.8373	10.8726	14.1843	15.2029	9.91089	19.5076	11.307	20.518	15.7221	15.5009	11.7858	12.2043	11.8048	11.5821	3.7985	4.513	0	11.5958	0.0103	8.7964	1.391	11.7443
METF2_0031606	An. minimus clade II	An. minimus s.l.	0.694625	5.3245	10.3365	3.00312	11.1869	0.61225	7.12125	5.65313	8.09512	10.9257	2.05736	3.97475	5.94875	8.893	11.4956	18.9	6.60422	17.5445	23.0882	16.2555	21.972	18.8275	13.2419	16.6804	13.7834	10.2681	7.6255	8.74012	9.73813	6.86097	16.6999	8.31962	16.5128	10.5085	12.4116	5.878	6.94187	9.46337	11.9951	4.573	3.54375	0.33475	13.1013	0.268875	10.7479	2.20525	13.755
METF2_0031613	An. minimus clade II	An. minimus s.l.	4.7934	9.1491	8.906	9.1695	12.1325	1.6326	8.9738	2.8353	7.1695	11.5749	5.76911	7.977	9.3517	8.2933	11.9353	17.8885	11.1532	18.6527	26.3917	19.512	26.7657	25.999	17.2351	22.0015	21.5048	11.9937	7.9175	13.5634	15.9003	8.01767	16.4928	10.8595	20.0359	15.8627	12.2206	11.6444	13.0132	9.5033	12.5298	2.9522	8.1065	0.1245	13.093	0.2387	9.3603	8.4666	13.042
METF2_0018452	An. minimus clade II	An. minimus s.l.	8.86178	12.9356	2.88922	9.40056	3.81089	6.12133	9.59667	3.24578	0.319444	5.23012	8.79272	11.7223	10.703	8.44756	1.35456	8.474	10.3874	5.836	10.9587	9.83133	13.8053	12.5769	18.0342	18.1047	17.4327	2.665	11.9587	12.2692	14.313	10.3201	0	11.9697	4.75458	12.7106	0	10.675	12.621	0	0.582889	0.179556	13.3124	6.61822	0	4.27867	0	8.24089	0.0921111
METF2_0031513	An. varuna	An. varuna	5.8122	8.8028	5.2669	7.2542	8.273	4.2036	6.2738	2.0499	2.9449	8.33222	2.949	5.1387	10.6277	7.1196	8.5056	11.3765	14.0921	9.2354	16.0616	15.7718	21.5222	16.3089	18.8171	16.8333	19.2826	5.3361	9.9085	12.3068	15.5484	8.54722	8.6879	10.0372	10.1755	12.1886	9.8277	9.5679	9.7726	4.3904	10.4382	5.7234	14.2001	3.9221	5.1931	2.5761	6.3516	11.1215	7.1791
METF2_0031558	An. varuna	An. varuna	7.839	11.4043	5.1786	10.6541	9.6979	4.3175	6.1413	2.5707	4.737	8.44689	5.02133	7.243	11.3314	7.0853	7.6064	6.496	13.539	8.6212	13.5772	11.4927	15.434	16.2981	19.5822	20.3345	21.7104	6.7596	6.673	12.4538	16.7576	6.07111	9.4384	10.7093	13.115	13.3927	7.4326	8.7356	9.9242	3.9173	9.8095	6.699	20.3032	7.9909	8.1991	7.1685	8.31	16.1861	8.9392
ordre	ordre	ordre	0	0	0	0	0	0	0	0	0	0	0	0	1	1	1	2	2	2	2	2	2	2	2	2	3	4	4	5	5	5	5	5	5	5	5	5	5	5	6	6	6	6	6	6	6	6	6
[truncated: 163 more columns]
