# Supplementary material for: Identification of Southeast Asian Anopheles mosquito species using MALDI-TOF mass spectrometry
Source: PLoS One. 2024 Jul 5;19(7):e0305167. doi: 10.1371/journal.pone.0305167 (PMC11226003; doi:10.1371/journal.pone.0305167)
Supplement: S3 Table — (XLSX) [file pone.0305167.s005.xlsx]

## Sheet: Table S3
Plate_position	Sample_ID	Sample_label	Sample_displayed_result	First_res_plate position	First_res_Sample_ID	First_res_sample_label	First_res_displayed_result	First_MSI2_score	Correct identification	Wrong identification	Not referenced species
0020_1C3	METF2_0005956	An. pseudowillmori	An. pseudowillmori	0044_1A4	METF2_0005806	An. pseudowillmori	An. pseudowillmori	46.55	1	0	0
0020_1C4	METF2_0005956	An. pseudowillmori	An. pseudowillmori	0044_1A4	METF2_0005806	An. pseudowillmori	An. pseudowillmori	30.89	1	0	0
0020_1D1	METF2_0005956	An. pseudowillmori	An. pseudowillmori	0044_1A4	METF2_0005806	An. pseudowillmori	An. pseudowillmori	50.65	1	0	0
0020_1D2	METF2_0005956	An. pseudowillmori	An. pseudowillmori	0044_1B2	METF2_0005806	An. pseudowillmori	An. pseudowillmori	44.49	1	0	0
0020_1F1	METF2_0005971	An. dissidens	An. dissidens	0032_4C4	METF2_0013809	An. dissidens	An. dissidens	51.33	1	0	0
0020_1F2	METF2_0005971	An. dissidens	An. dissidens	0032_4D4	METF2_0013809	An. dissidens	An. dissidens	54.63	1	0	0
0020_1F3	METF2_0005971	An. dissidens	An. dissidens	0024_2G4	METF2_0005860	An. dissidens	An. dissidens	51.55	1	0	0
0020_1F4	METF2_0005971	An. dissidens	An. dissidens	0032_4D4	METF2_0013809	An. dissidens	An. dissidens	51.77	1	0	0
0020_1H3	METF2_0005978	An. baimaii	An. dirus s.l.	0020_4A2	METF2_0009007	An. baimaii	An. dirus s.l.	62.37	1	0	0
0020_1H4	METF2_0005978	An. baimaii	An. dirus s.l.	0078_2D2	METF2_0031749	An. baimaii	An. dirus s.l.	57.86	1	0	0
0020_1I1	METF2_0005978	An. baimaii	An. dirus s.l.	0020_3L4	METF2_0009007	An. baimaii	An. dirus s.l.	50.93	1	0	0
0020_1I2	METF2_0005978	An. baimaii	An. dirus s.l.	0020_3L2	METF2_0009007	An. baimaii	An. dirus s.l.	52.97	1	0	0
0020_1K1	METF2_0005982	An. minimus	An. minimus s.l.	0072_1J4	METF2_0031503	An. minimus clade II	An. minimus s.l.	56.34	1	0	0
0020_1K2	METF2_0005982	An. minimus	An. minimus s.l.	0024_3C3	METF2_0005892	An. minimus clade I	An. minimus s.l.	63.45	1	0	0
0020_1K3	METF2_0005982	An. minimus	An. minimus s.l.	0072_1J1	METF2_0031503	An. minimus clade II	An. minimus s.l.	50.1	1	0	0
0020_1K4	METF2_0005982	An. minimus	An. minimus s.l.	0072_1J1	METF2_0031503	An. minimus clade II	An. minimus s.l.	52.85	1	0	0
0020_2A3	METF2_0005985	An. sinensis	An. kleini/sinensis	0024_2A2	METF2_0005842	An. sinensis	An. kleini/sinensis	52.05	1	0	0
0020_2A4	METF2_0005985	An. sinensis	An. kleini/sinensis	0024_4G2	METF2_0005946	An. sinensis	An. kleini/sinensis	44.89	1	0	0
0020_2B1	METF2_0005985	An. sinensis	An. kleini/sinensis	0024_4E2	METF2_0005946	An. sinensis	An. kleini/sinensis	50.44	1	0	0
0020_2B2	METF2_0005985	An. sinensis	An. kleini/sinensis	0024_1L2	METF2_0005842	An. sinensis	An. kleini/sinensis	46.32	1	0	0
0020_2D1	METF2_0005986	An. pseudowillmori	An. pseudowillmori	0020_1E2	METF2_0005956	An. pseudowillmori	An. pseudowillmori	61.58	1	0	0
0020_2D2	METF2_0005986	An. pseudowillmori	An. pseudowillmori	0020_1E1	METF2_0005956	An. pseudowillmori	An. pseudowillmori	58.35	1	0	0
0020_2D3	METF2_0005986	An. pseudowillmori	An. pseudowillmori	0032_2I4	METF2_0009067	An. pseudowillmori	An. pseudowillmori	61.44	1	0	0
0020_2D4	METF2_0005986	An. pseudowillmori	An. pseudowillmori	0020_1E1	METF2_0005956	An. pseudowillmori	An. pseudowillmori	65.28	1	0	0
0020_2F3	METF2_0005987	An. nivipes	An. nivipes	0072_4E1	METF2_0031521	An. nivipes	An. nivipes	51.55	1	0	0
0020_2F4	METF2_0005987	An. nivipes	An. nivipes	0024_2I4	METF2_0005878	An. nivipes	An. nivipes	43.95	1	0	0
0020_2G1	METF2_0005987	An. nivipes	An. nivipes	0082_2G4	METF2_0031615	An. nivipes	An. nivipes	48.21	1	0	0
0020_2G2	METF2_0005987	An. nivipes	An. nivipes	0082_2G4	METF2_0031615	An. nivipes	An. nivipes	49.59	1	0	0
0020_2I1	METF2_0006000	An. dissidens	An. dissidens	0032_4C4	METF2_0013809	An. dissidens	An. dissidens	48.69	1	0	0
0020_2I2	METF2_0006000	An. dissidens	An. dissidens	0020_1F2	METF2_0005971	An. dissidens	An. dissidens	48.54	1	0	0
0020_2I3	METF2_0006000	An. dissidens	An. dissidens	0020_1F2	METF2_0005971	An. dissidens	An. dissidens	49.22	1	0	0
0020_2I4	METF2_0006000	An. dissidens	An. dissidens	0032_4C4	METF2_0013809	An. dissidens	An. dissidens	45.91	1	0	0
0020_2K3	METF2_0006013	An. kochi	An. kochi	0020_3G2	METF2_0008961	An. kochi	An. kochi	61.31	1	0	0
0020_2K4	METF2_0006013	An. kochi	An. kochi	0024_1G3	METF2_0005832	An. kochi	An. kochi	64.16	1	0	0
0020_2L1	METF2_0006013	An. kochi	An. kochi	0024_1F2	METF2_0005832	An. kochi	An. kochi	62.62	1	0	0
0020_2L2	METF2_0006013	An. kochi	An. kochi	0024_1G3	METF2_0005832	An. kochi	An. kochi	62.99	1	0	0
0020_3B1	METF2_0006029	An. baimaii	An. dirus s.l.	0020_1J1	METF2_0005978	An. baimaii	An. dirus s.l.	48.31	1	0	0
0020_3B2	METF2_0006029	An. baimaii	An. dirus s.l.	0020_1I3	METF2_0005978	An. baimaii	An. dirus s.l.	51.01	1	0	0
0020_3B3	METF2_0006029	An. baimaii	An. dirus s.l.	0082_4G1	METF2_0031732	An. baimaii	An. dirus s.l.	47.52	1	0	0
0020_3B4	METF2_0006029	An. baimaii	An. dirus s.l.	0020_3L3	METF2_0009007	An. baimaii	An. dirus s.l.	56.63	1	0	0
0020_3G1	METF2_0008961	An. kochi	An. kochi	0020_4B4	METF2_0009012	An. kochi	An. kochi	60.69	1	0	0
0020_3G2	METF2_0008961	An. kochi	An. kochi	0020_2L3	METF2_0006013	An. kochi	An. kochi	67.16	1	0	0
0020_3G3	METF2_0008961	An. kochi	An. kochi	0020_3A2	METF2_0006013	An. kochi	An. kochi	60.08	1	0	0
0020_3G4	METF2_0008961	An. kochi	An. kochi	0024_1H1	METF2_0005832	An. kochi	An. kochi	59.72	1	0	0
0020_3L1	METF2_0009007	An. baimaii	An. dirus s.l.	0020_1J2	METF2_0005978	An. baimaii	An. dirus s.l.	61.85	1	0	0
0020_3L2	METF2_0009007	An. baimaii	An. dirus s.l.	0020_1J2	METF2_0005978	An. baimaii	An. dirus s.l.	59.18	1	0	0
0020_3L3	METF2_0009007	An. baimaii	An. dirus s.l.	0020_1J2	METF2_0005978	An. baimaii	An. dirus s.l.	58.86	1	0	0
0020_3L4	METF2_0009007	An. baimaii	An. dirus s.l.	0082_4E4	METF2_0031732	An. baimaii	An. dirus s.l.	58.89	1	0	0
0020_4B3	METF2_0009012	An. kochi	An. kochi	0020_3H3	METF2_0008961	An. kochi	An. kochi	70.44	1	0	0
0020_4B4	METF2_0009012	An. kochi	An. kochi	0020_3A3	METF2_0006013	An. kochi	An. kochi	59.02	1	0	0
0020_4C1	METF2_0009012	An. kochi	An. kochi	0020_3H3	METF2_0008961	An. kochi	An. kochi	59.4	1	0	0
0020_4C2	METF2_0009012	An. kochi	An. kochi	0020_3A3	METF2_0006013	An. kochi	An. kochi	65.78	1	0	0
0020_4J1	METF2_0013985	An. jamesii	An. jamesii	0082_3H2	METF2_0031688	An. jamesii	An. jamesii	53.12	1	0	0
0020_4J2	METF2_0013985	An. jamesii	An. jamesii	0082_3K1	METF2_0031689	An. jamesii	An. jamesii	46.72	1	0	0
0020_4J3	METF2_0013985	An. jamesii	An. jamesii	0082_3K3	METF2_0031689	An. jamesii	An. jamesii	46.28	1	0	0
0020_4J4	METF2_0013985	An. jamesii	An. jamesii	0082_3K1	METF2_0031689	An. jamesii	An. jamesii	41.82	1	0	0
0024_1A1	METF2_0005805	An. maculatus	An. maculatus	0082_3D1	METF2_0031657	An. maculatus	An. maculatus	64.55	1	0	0
0024_1A2	METF2_0005805	An. maculatus	An. maculatus	0082_3D1	METF2_0031657	An. maculatus	An. maculatus	60.86	1	0	0
0024_1A3	METF2_0005805	An. maculatus	An. maculatus	0082_3B1	METF2_0031657	An. maculatus	An. maculatus	67.8	1	0	0
0024_1A4	METF2_0005805	An. maculatus	An. maculatus	0082_3D1	METF2_0031657	An. maculatus	An. maculatus	66.84	1	0	0
0024_1C3	METF2_0005821	An. splendidus	An. splendidus	0082_4J3	METF2_0031758	An. splendidus	An. splendidus	64.87	1	0	0
0024_1C4	METF2_0005821	An. splendidus	An. splendidus	0082_4K2	METF2_0031758	An. splendidus	An. splendidus	59.18	1	0	0
0024_1D1	METF2_0005821	An. splendidus	An. splendidus	0058_4G1	METF2_0018494	An. splendidus	An. splendidus	59.44	1	0	0
0024_1D2	METF2_0005821	An. splendidus	An. splendidus	0058_4G1	METF2_0018494	An. splendidus	An. splendidus	57.51	1	0	0
0024_1F1	METF2_0005832	An. kochi	An. kochi	0020_3H2	METF2_0008961	An. kochi	An. kochi	54.77	1	0	0
0024_1F2	METF2_0005832	An. kochi	An. kochi	0020_2L1	METF2_0006013	An. kochi	An. kochi	61.72	1	0	0
0024_1F3	METF2_0005832	An. kochi	An. kochi	0020_3H3	METF2_0008961	An. kochi	An. kochi	63.19	1	0	0
0024_1F4	METF2_0005832	An. kochi	An. kochi	0020_3G2	METF2_0008961	An. kochi	An. kochi	62.28	1	0	0
0024_1H3	METF2_0005841	An. minimus clade II	An. minimus s.l.	0024_2B1	METF2_0005843	An. minimus clade II	An. minimus s.l.	59.47	1	0	0
0024_1H4	METF2_0005841	An. minimus clade II	An. minimus s.l.	0024_2B3	METF2_0005843	An. minimus clade II	An. minimus s.l.	61.6	1	0	0
0024_1I1	METF2_0005841	An. minimus clade II	An. minimus s.l.	0024_3B1	METF2_0005892	An. minimus clade I	An. minimus s.l.	59.05	1	0	0
0024_1I2	METF2_0005841	An. minimus clade II	An. minimus s.l.	0024_2A3	METF2_0005843	An. minimus clade II	An. minimus s.l.	60.54	1	0	0
0024_1K1	METF2_0005842	An. sinensis	An. kleini/sinensis	0024_3E4	METF2_0005894	An. sinensis	An. kleini/sinensis	55.15	1	0	0
0024_1K2	METF2_0005842	An. sinensis	An. kleini/sinensis	0020_2B4	METF2_0005985	An. sinensis	An. kleini/sinensis	52.85	1	0	0
0024_1K3	METF2_0005842	An. sinensis	An. kleini/sinensis	0024_3E4	METF2_0005894	An. sinensis	An. kleini/sinensis	51.35	1	0	0
0024_1K4	METF2_0005842	An. sinensis	An. kleini/sinensis	0024_4E1	METF2_0005946	An. sinensis	An. kleini/sinensis	56.53	1	0	0
0024_2A3	METF2_0005843	An. minimus clade II	An. minimus s.l.	0024_1I3	METF2_0005841	An. minimus clade II	An. minimus s.l.	64.88	1	0	0
0024_2A4	METF2_0005843	An. minimus clade II	An. minimus s.l.	0024_3C4	METF2_0005892	An. minimus clade I	An. minimus s.l.	61.03	1	0	0
0024_2B1	METF2_0005843	An. minimus clade II	An. minimus s.l.	0024_1I4	METF2_0005841	An. minimus clade II	An. minimus s.l.	64.06	1	0	0
0024_2B2	METF2_0005843	An. minimus clade II	An. minimus s.l.	0024_1H3	METF2_0005841	An. minimus clade II	An. minimus s.l.	59.23	1	0	0
0024_2D1	METF2_0005857	An. dissidens	An. dissidens	0058_3D4	METF2_0013983	An. dissidens	An. dissidens	45.06	1	0	0
0024_2D2	METF2_0005857	An. dissidens	An. dissidens	0082_1I1	METF2_0031755	An. dissidens	An. dissidens	57.71	1	0	0
0024_2D3	METF2_0005857	An. dissidens	An. dissidens	0058_3D4	METF2_0013983	An. dissidens	An. dissidens	63.1	1	0	0
0024_2D4	METF2_0005857	An. dissidens	An. dissidens	0082_1H4	METF2_0031755	An. dissidens	An. dissidens	50.02	1	0	0
0024_2F3	METF2_0005860	An. dissidens	An. dissidens	0032_4D3	METF2_0013809	An. dissidens	An. dissidens	51.32	1	0	0
0024_2F4	METF2_0005860	An. dissidens	An. dissidens	0024_2E3	METF2_0005857	An. dissidens	An. dissidens	59.84	1	0	0
0024_2G1	METF2_0005860	An. dissidens	An. dissidens	0024_2D4	METF2_0005857	An. dissidens	An. dissidens	47.51	1	0	0
0024_2G2	METF2_0005860	An. dissidens	An. dissidens	0024_2D2	METF2_0005857	An. dissidens	An. dissidens	52.62	1	0	0
0024_2I1	METF2_0005878	An. nivipes	An. nivipes	0024_4C3	METF2_0005936	An. nivipes	An. nivipes	54.8	1	0	0
0024_2I2	METF2_0005878	An. nivipes	An. nivipes	0072_4E4	METF2_0031521	An. nivipes	An. nivipes	48.32	1	0	0
0024_2I3	METF2_0005878	An. nivipes	An. nivipes	0024_4C3	METF2_0005936	An. nivipes	An. nivipes	53.2	1	0	0
0024_2I4	METF2_0005878	An. nivipes	An. nivipes	0024_4B3	METF2_0005936	An. nivipes	An. nivipes	54.78	1	0	0
0024_2K3	METF2_0005890	An. kochi	An. kochi	0024_1F1	METF2_0005832	An. kochi	An. kochi	42.49	1	0	0
0024_2K4	METF2_0005890	An. kochi	An. kochi	0032_4E4	METF2_0013810	An. kochi	An. kochi	47.29	1	0	0
0024_2L1	METF2_0005890	An. kochi	An. kochi	0046_3K3	METF2_0009013	An. kochi	An. kochi	40.93	1	0	0
0024_2L2	METF2_0005890	An. kochi	An. kochi	0024_1G4	METF2_0005832	An. kochi	An. kochi	40.76	1	0	0
0024_3B1	METF2_0005892	An. minimus clade I	An. minimus s.l.	0024_1I1	METF2_0005841	An. minimus clade II	An. minimus s.l.	58.13	1	0	0
0024_3B2	METF2_0005892	An. minimus clade I	An. minimus s.l.	0072_4D4	METF2_0031518	An. minimus clade II	An. minimus s.l.	59.62	1	0	0
0024_3B3	METF2_0005892	An. minimus clade I	An. minimus s.l.	0024_1I4	METF2_0005841	An. minimus clade II	An. minimus s.l.	66.51	1	0	0
0024_3B4	METF2_0005892	An. minimus clade I	An. minimus s.l.	0024_1H3	METF2_0005841	An. minimus clade II	An. minimus s.l.	61.16	1	0	0
0024_3D3	METF2_0005894	An. sinensis	An. kleini/sinensis	0024_4G1	METF2_0005946	An. sinensis	An. kleini/sinensis	53.78	1	0	0
0024_3D4	METF2_0005894	An. sinensis	An. kleini/sinensis	0024_4E3	METF2_0005946	An. sinensis	An. kleini/sinensis	61.12	1	0	0
0024_3E1	METF2_0005894	An. sinensis	An. kleini/sinensis	0058_2G3	METF2_0013947	An. sinensis	An. kleini/sinensis	55.98	1	0	0
0024_3E2	METF2_0005894	An. sinensis	An. kleini/sinensis	0024_4E4	METF2_0005946	An. sinensis	An. kleini/sinensis	54.22	1	0	0
0024_3G1	METF2_0005914	An. culicifacies s.l.	An. culicifacies s.l.	0072_2G4	METF2_0031483	An. culicifacies s.l.	An. culicifacies s.l.	56.5	1	0	0
0024_3G2	METF2_0005914	An. culicifacies s.l.	An. culicifacies s.l.	0072_2G2	METF2_0031483	An. culicifacies s.l.	An. culicifacies s.l.	53.92	1	0	0
0024_3G3	METF2_0005914	An. culicifacies s.l.	An. culicifacies s.l.	0082_4C3	METF2_0031731	An. culicifacies s.l.	An. culicifacies s.l.	57.76	1	0	0
0024_3G4	METF2_0005914	An. culicifacies s.l.	An. culicifacies s.l.	0078_3F2	METF2_0031609	An. culicifacies s.l.	An. culicifacies s.l.	54	1	0	0
0024_3I3	METF2_0005927	An. minimus clade II	An. minimus s.l.	0072_1A1	METF2_0031480	An. minimus clade II	An. minimus s.l.	46.94	1	0	0
0024_3I4	METF2_0005927	An. minimus clade II	An. minimus s.l.	0024_2A4	METF2_0005843	An. minimus clade II	An. minimus s.l.	50.79	1	0	0
0024_3J1	METF2_0005927	An. minimus clade II	An. minimus s.l.	0024_2C4	METF2_0005843	An. minimus clade II	An. minimus s.l.	47.85	1	0	0
0024_3J2	METF2_0005927	An. minimus clade II	An. minimus s.l.	0024_2A4	METF2_0005843	An. minimus clade II	An. minimus s.l.	45.49	1	0	0
0024_3L1	METF2_0005929	An. kochi	An. kochi	0074_4F3	METF2_0031673	An. kochi	An. kochi	39.61	1	0	0
0024_3L2	METF2_0005929	An. kochi	An. kochi	0046_2E4	METF2_0008962	An. kochi	An. kochi	32.03	1	0	0
0024_3L3	METF2_0005929	An. kochi	An. kochi	0058_1D2	METF2_0013892	An. kochi	An. kochi	37.11	1	0	0
0024_3L4	METF2_0005929	An. kochi	An. kochi	0046_2E4	METF2_0008962	An. kochi	An. kochi	43.16	1	0	0
0024_4B3	METF2_0005936	An. nivipes	An. nivipes	0024_2J3	METF2_0005878	An. nivipes	An. nivipes	60.01	1	0	0
0024_4B4	METF2_0005936	An. nivipes	An. nivipes	0046_2F4	METF2_0008972	An. nivipes	An. nivipes	60.31	1	0	0
0024_4C1	METF2_0005936	An. nivipes	An. nivipes	0024_2J3	METF2_0005878	An. nivipes	An. nivipes	55.7	1	0	0
0024_4C2	METF2_0005936	An. nivipes	An. nivipes	0046_2F4	METF2_0008972	An. nivipes	An. nivipes	57.07	1	0	0
0024_4E1	METF2_0005946	An. sinensis	An. kleini/sinensis	0024_2A1	METF2_0005842	An. sinensis	An. kleini/sinensis	57.36	1	0	0
0024_4E2	METF2_0005946	An. sinensis	An. kleini/sinensis	0020_2B4	METF2_0005985	An. sinensis	An. kleini/sinensis	59.23	1	0	0
0024_4E3	METF2_0005946	An. sinensis	An. kleini/sinensis	0032_2B4	METF2_0009027	An. sinensis	An. kleini/sinensis	58.43	1	0	0
0024_4E4	METF2_0005946	An. sinensis	An. kleini/sinensis	0032_2C4	METF2_0009027	An. sinensis	An. kleini/sinensis	58.74	1	0	0
0024_4G3	METF2_0008943	An. sinensis	An. kleini/sinensis	0024_4F3	METF2_0005946	An. sinensis	An. kleini/sinensis	48.19	1	0	0
0024_4G4	METF2_0008943	An. sinensis	An. kleini/sinensis	0024_4E3	METF2_0005946	An. sinensis	An. kleini/sinensis	52.5	1	0	0
0024_4H1	METF2_0008943	An. sinensis	An. kleini/sinensis	0024_4G1	METF2_0005946	An. sinensis	An. kleini/sinensis	44.64	1	0	0
0024_4H2	METF2_0008943	An. sinensis	An. kleini/sinensis	0024_4G2	METF2_0005946	An. sinensis	An. kleini/sinensis	48.6	1	0	0
0032_1A1	METF2_0008971	An. nivipes	An. nivipes	0046_4D1	METF2_0009025	An. nivipes	An. nivipes	59.81	1	0	0
0032_1A2	METF2_0008971	An. nivipes	An. nivipes	0046_2F4	METF2_0008972	An. nivipes	An. nivipes	61.18	1	0	0
0032_1A3	METF2_0008971	An. nivipes	An. nivipes	0046_2H3	METF2_0008972	An. nivipes	An. nivipes	61.31	1	0	0
0032_1A4	METF2_0008971	An. nivipes	An. nivipes	0046_2H4	METF2_0008972	An. nivipes	An. nivipes	54.46	1	0	0
0032_1C3	METF2_0008981	An. pseudowillmori	An. pseudowillmori	0032_1I4	METF2_0009021	An. pseudowillmori	An. pseudowillmori	60.08	1	0	0
0032_1C4	METF2_0008981	An. pseudowillmori	An. pseudowillmori	0032_2I2	METF2_0009067	An. pseudowillmori	An. pseudowillmori	59.51	1	0	0
0032_1D1	METF2_0008981	An. pseudowillmori	An. pseudowillmori	0044_1A1	METF2_0005806	An. pseudowillmori	An. pseudowillmori	61.2	1	0	0
0032_1D2	METF2_0008981	An. pseudowillmori	An. pseudowillmori	0044_1A1	METF2_0005806	An. pseudowillmori	An. pseudowillmori	59.85	1	0	0
0032_1F1	METF2_0008991	An. minimus	An. minimus s.l.	0044_1H4	METF2_0005844	An. minimus clade II	An. minimus s.l.	60.44	1	0	0
0032_1F2	METF2_0008991	An. minimus	An. minimus s.l.	0070_1E1	METF2_0031468	An. minimus clade II	An. minimus s.l.	52.93	1	0	0
0032_1F3	METF2_0008991	An. minimus	An. minimus s.l.	0046_4E1	METF2_0009043	An. minimus clade I	An. minimus s.l.	57.41	1	0	0
0032_1F4	METF2_0008991	An. minimus	An. minimus s.l.	0070_1E2	METF2_0031468	An. minimus clade II	An. minimus s.l.	61.76	1	0	0
0032_1H3	METF2_0009021	An. pseudowillmori	An. pseudowillmori	0044_1A2	METF2_0005806	An. pseudowillmori	An. pseudowillmori	61.29	1	0	0
0032_1H4	METF2_0009021	An. pseudowillmori	An. pseudowillmori	0044_1C1	METF2_0005806	An. pseudowillmori	An. pseudowillmori	54.34	1	0	0
0032_1I1	METF2_0009021	An. pseudowillmori	An. pseudowillmori	0044_1B4	METF2_0005806	An. pseudowillmori	An. pseudowillmori	54.18	1	0	0
0032_1I2	METF2_0009021	An. pseudowillmori	An. pseudowillmori	0044_1C1	METF2_0005806	An. pseudowillmori	An. pseudowillmori	54.53	1	0	0
0032_1K1	METF2_0009024	An. nivipes	An. nivipes	0046_4C2	METF2_0009025	An. nivipes	An. nivipes	56.21	1	0	0
0032_1K2	METF2_0009024	An. nivipes	An. nivipes	0046_2F4	METF2_0008972	An. nivipes	An. nivipes	62.48	1	0	0
0032_1K3	METF2_0009024	An. nivipes	An. nivipes	0032_1A2	METF2_0008971	An. nivipes	An. nivipes	48.06	1	0	0
0032_1K4	METF2_0009024	An. nivipes	An. nivipes	0046_2F3	METF2_0008972	An. nivipes	An. nivipes	44.88	1	0	0
0032_2A3	METF2_0009027	An. sinensis	An. kleini/sinensis	0020_2B4	METF2_0005985	An. sinensis	An. kleini/sinensis	55.91	1	0	0
0032_2A4	METF2_0009027	An. sinensis	An. kleini/sinensis	0024_4F1	METF2_0005946	An. sinensis	An. kleini/sinensis	54.8	1	0	0
0032_2B1	METF2_0009027	An. sinensis	An. kleini/sinensis	0024_4F3	METF2_0005946	An. sinensis	An. kleini/sinensis	56.71	1	0	0
0032_2B2	METF2_0009027	An. sinensis	An. kleini/sinensis	0044_4J2	METF2_0005992	An. sinensis	An. kleini/sinensis	53.29	1	0	0
0032_2D1	METF2_0009042	An. minimus clade II	An. minimus s.l.	0070_1D4	METF2_0031468	An. minimus clade II	An. minimus s.l.	59.68	1	0	0
0032_2D2	METF2_0009042	An. minimus clade II	An. minimus s.l.	0082_2C3	METF2_0031613	An. minimus clade II	An. minimus s.l.	63.71	1	0	0
0032_2D3	METF2_0009042	An. minimus clade II	An. minimus s.l.	0082_2D4	METF2_0031614	An. minimus clade II	An. minimus s.l.	68.86	1	0	0
0032_2D4	METF2_0009042	An. minimus clade II	An. minimus s.l.	0082_2D4	METF2_0031614	An. minimus clade II	An. minimus s.l.	63.25	1	0	0
0032_2F3	METF2_0009062	An. kochi	An. kochi	0020_4D4	METF2_0009012	An. kochi	An. kochi	53.88	1	0	0
0032_2F4	METF2_0009062	An. kochi	An. kochi	0020_3G3	METF2_0008961	An. kochi	An. kochi	55.53	1	0	0
0032_2G1	METF2_0009062	An. kochi	An. kochi	0020_2L3	METF2_0006013	An. kochi	An. kochi	53.94	1	0	0
0032_2G2	METF2_0009062	An. kochi	An. kochi	0032_4F3	METF2_0013810	An. kochi	An. kochi	56.59	1	0	0
0032_2I1	METF2_0009067	An. pseudowillmori	An. pseudowillmori	0020_2D1	METF2_0005986	An. pseudowillmori	An. pseudowillmori	60.09	1	0	0
0032_2I2	METF2_0009067	An. pseudowillmori	An. pseudowillmori	0032_1D4	METF2_0008981	An. pseudowillmori	An. pseudowillmori	60.98	1	0	0
0032_2I3	METF2_0009067	An. pseudowillmori	An. pseudowillmori	0020_2D3	METF2_0005986	An. pseudowillmori	An. pseudowillmori	50.99	1	0	0
0032_2I4	METF2_0009067	An. pseudowillmori	An. pseudowillmori	0020_2F1	METF2_0005986	An. pseudowillmori	An. pseudowillmori	60.74	1	0	0
0032_2K3	METF2_0009068	An. peditaeniatus	An. peditaeniatus	0044_2L4	METF2_0005895	An. peditaeniatus	An. peditaeniatus	51.11	1	0	0
0032_2K4	METF2_0009068	An. peditaeniatus	An. peditaeniatus	0044_2L4	METF2_0005895	An. peditaeniatus	An. peditaeniatus	48.1	1	0	0
0032_2L1	METF2_0009068	An. peditaeniatus	An. peditaeniatus	0046_1K2	METF2_0008944	An. peditaeniatus	An. peditaeniatus	49.53	1	0	0
0032_2L2	METF2_0009068	An. peditaeniatus	An. peditaeniatus	0044_2L2	METF2_0005895	An. peditaeniatus	An. peditaeniatus	48.17	1	0	0
0032_3B1	METF2_0009081	An. minimus clade I	An. minimus s.l.	0072_4I2	METF2_0031522	An. minimus clade I	An. minimus s.l.	66	1	0	0
0032_3B2	METF2_0009081	An. minimus clade I	An. minimus s.l.	0072_1J2	METF2_0031503	An. minimus clade II	An. minimus s.l.	59.55	1	0	0
0032_3B3	METF2_0009081	An. minimus clade I	An. minimus s.l.	0072_1A3	METF2_0031480	An. minimus clade II	An. minimus s.l.	64.86	1	0	0
0032_3B4	METF2_0009081	An. minimus clade I	An. minimus s.l.	0072_4C3	METF2_0031518	An. minimus clade II	An. minimus s.l.	54.98	1	0	0
0032_3D3	METF2_0009104	An. baimaii	An. dirus s.l.	0078_2D4	METF2_0031749	An. baimaii	An. dirus s.l.	57.94	1	0	0
0032_3D4	METF2_0009104	An. baimaii	An. dirus s.l.	0078_2D3	METF2_0031749	An. baimaii	An. dirus s.l.	65.25	1	0	0
0032_3E1	METF2_0009104	An. baimaii	An. dirus s.l.	0020_1I4	METF2_0005978	An. baimaii	An. dirus s.l.	32.86	1	0	0
0032_3E2	METF2_0009104	An. baimaii	An. dirus s.l.	0078_2D3	METF2_0031749	An. baimaii	An. dirus s.l.	57.89	1	0	0
0032_3G1	METF2_0009109	An. vagus	An. vagus	0074_1D1	METF2_0031570	An. vagus	An. vagus	66.17	1	0	0
0032_3G2	METF2_0009109	An. vagus	An. vagus	0074_1E3	METF2_0031570	An. vagus	An. vagus	64.92	1	0	0
0032_3G3	METF2_0009109	An. vagus	An. vagus	0072_3B3	METF2_0031510	An. vagus	An. vagus	63.37	1	0	0
0032_3G4	METF2_0009109	An. vagus	An. vagus	0072_2K3	METF2_0031485	An. vagus	An. vagus	60.29	1	0	0
0032_3I2	METF2_0009113	An. dissidens	An. dissidens	0080_1B2	METF2_0031760	An. dissidens	An. dissidens	20.29	1	0	0
0032_3I3	METF2_0009113	An. dissidens	An. dissidens	0032_4C2	METF2_0013809	An. dissidens	An. dissidens	20.4	1	0	0
0032_3I4	METF2_0009113	An. dissidens	An. dissidens	0024_2K3	METF2_0005890	An. kochi	An. kochi	18.61	0	1	0
0032_3J1	METF2_0009113	An. dissidens	An. dissidens	0024_2L4	METF2_0005890	An. kochi	An. kochi	20.01	0	1	0
0032_4B3	METF2_0013809	An. dissidens	An. dissidens	0044_4E2	METF2_0005972	An. dissidens	An. dissidens	36.79	1	0	0
0032_4B4	METF2_0013809	An. dissidens	An. dissidens	0046_2A4	METF2_0008954	An. dissidens	An. dissidens	59.45	1	0	0
0032_4C1	METF2_0013809	An. dissidens	An. dissidens	0024_2D2	METF2_0005857	An. dissidens	An. dissidens	53.4	1	0	0
0032_4C2	METF2_0013809	An. dissidens	An. dissidens	0020_1H2	METF2_0005971	An. dissidens	An. dissidens	56.97	1	0	0
0032_4E1	METF2_0013810	An. kochi	An. kochi	0024_4B1	METF2_0005929	An. kochi	An. kochi	50.62	1	0	0
0032_4E2	METF2_0013810	An. kochi	An. kochi	0024_1G4	METF2_0005832	An. kochi	An. kochi	56.05	1	0	0
0032_4E3	METF2_0013810	An. kochi	An. kochi	0032_2F4	METF2_0009062	An. kochi	An. kochi	50.43	1	0	0
0032_4E4	METF2_0013810	An. kochi	An. kochi	0024_4B1	METF2_0005929	An. kochi	An. kochi	52.38	1	0	0
0044_1A1	METF2_0005806	An. pseudowillmori	An. pseudowillmori	0032_1H3	METF2_0009021	An. pseudowillmori	An. pseudowillmori	52.45	1	0	0
0044_1A2	METF2_0005806	An. pseudowillmori	An. pseudowillmori	0044_2F1	METF2_0005869	An. pseudowillmori	An. pseudowillmori	60.04	1	0	0
0044_1A3	METF2_0005806	An. pseudowillmori	An. pseudowillmori	0046_2J1	METF2_0008982	An. pseudowillmori	An. pseudowillmori	62.93	1	0	0
0044_1A4	METF2_0005806	An. pseudowillmori	An. pseudowillmori	0046_2K1	METF2_0008982	An. pseudowillmori	An. pseudowillmori	57.13	1	0	0
0044_1C3	METF2_0005822	An. splendidus	An. splendidus	0052_3F3	METF2_0013823	An. splendidus	An. splendidus	56.45	1	0	0
0044_1C4	METF2_0005822	An. splendidus	An. splendidus	0078_1J4	METF2_0031680	An. splendidus	An. splendidus	58.88	1	0	0
0044_1D1	METF2_0005822	An. splendidus	An. splendidus	0052_3F3	METF2_0013823	An. splendidus	An. splendidus	57.72	1	0	0
0044_1D2	METF2_0005822	An. splendidus	An. splendidus	0078_1J3	METF2_0031680	An. splendidus	An. splendidus	55.79	1	0	0
0044_1F1	METF2_0005833	An. kochi	An. kochi	0044_2I1	METF2_0005891	An. kochi	An. kochi	67.57	1	0	0
0044_1F2	METF2_0005833	An. kochi	An. kochi	0044_2J3	METF2_0005891	An. kochi	An. kochi	64.32	1	0	0
0044_1F3	METF2_0005833	An. kochi	An. kochi	0044_2I3	METF2_0005891	An. kochi	An. kochi	67.43	1	0	0
0044_1F4	METF2_0005833	An. kochi	An. kochi	0044_2I1	METF2_0005891	An. kochi	An. kochi	65.35	1	0	0
0044_1H3	METF2_0005844	An. minimus clade II	An. minimus s.l.	0044_3B4	METF2_0005907	An. minimus clade I	An. minimus s.l.	68.61	1	0	0
0044_1H4	METF2_0005844	An. minimus clade II	An. minimus s.l.	0078_3B1	METF2_0031606	An. minimus clade II	An. minimus s.l.	65.94	1	0	0
0044_1I1	METF2_0005844	An. minimus clade II	An. minimus s.l.	0044_3D4	METF2_0005928	An. minimus clade II	An. minimus s.l.	61.2	1	0	0
0044_1I2	METF2_0005844	An. minimus clade II	An. minimus s.l.	0044_3F1	METF2_0005928	An. minimus clade II	An. minimus s.l.	56.04	1	0	0
0044_1K1	METF2_0005858	An. dissidens	An. dissidens	0082_1C4	METF2_0031722	An. dissidens	An. dissidens	43.32	1	0	0
0044_1K2	METF2_0005858	An. dissidens	An. dissidens	0044_4G1	METF2_0005972	An. dissidens	An. dissidens	39.67	1	0	0
0044_1K3	METF2_0005858	An. dissidens	An. dissidens	0044_4F1	METF2_0005972	An. dissidens	An. dissidens	44.38	1	0	0
0044_1K4	METF2_0005858	An. dissidens	An. dissidens	0044_4F1	METF2_0005972	An. dissidens	An. dissidens	43.69	1	0	0
0044_2A3	METF2_0005861	An. dissidens	An. dissidens	0046_2A4	METF2_0008954	An. dissidens	An. dissidens	54.7	1	0	0
0044_2A4	METF2_0005861	An. dissidens	An. dissidens	0046_2B4	METF2_0008954	An. dissidens	An. dissidens	53.97	1	0	0
0044_2B1	METF2_0005861	An. dissidens	An. dissidens	0044_2A2	METF2_0005858	An. dissidens	An. dissidens	47.74	1	0	0
0044_2B2	METF2_0005861	An. dissidens	An. dissidens	0046_2B1	METF2_0008954	An. dissidens	An. dissidens	56.39	1	0	0
0044_2D1	METF2_0005869	An. pseudowillmori	An. pseudowillmori	0044_1B4	METF2_0005806	An. pseudowillmori	An. pseudowillmori	67.04	1	0	0
0044_2D2	METF2_0005869	An. pseudowillmori	An. pseudowillmori	0044_1B4	METF2_0005806	An. pseudowillmori	An. pseudowillmori	58.22	1	0	0
0044_2D3	METF2_0005869	An. pseudowillmori	An. pseudowillmori	0044_1B4	METF2_0005806	An. pseudowillmori	An. pseudowillmori	62.87	1	0	0
0044_2D4	METF2_0005869	An. pseudowillmori	An. pseudowillmori	0046_2J2	METF2_0008982	An. pseudowillmori	An. pseudowillmori	66.37	1	0	0
0044_2F3	METF2_0005879	An. annularis s.l.	An. annularis s.l.	0052_1J1	METF2_0009092	An. annularis s.l.	An. annularis s.l.	63.82	1	0	0
0044_2F4	METF2_0005879	An. annularis s.l.	An. annularis s.l.	0052_1I1	METF2_0009092	An. annularis s.l.	An. annularis s.l.	47.03	1	0	0
0044_2G1	METF2_0005879	An. annularis s.l.	An. annularis s.l.	0052_1J4	METF2_0009092	An. annularis s.l.	An. annularis s.l.	54.4	1	0	0
0044_2G2	METF2_0005879	An. annularis s.l.	An. annularis s.l.	0052_1J4	METF2_0009092	An. annularis s.l.	An. annularis s.l.	64.34	1	0	0
0044_2I1	METF2_0005891	An. kochi	An. kochi	0044_1F1	METF2_0005833	An. kochi	An. kochi	64.24	1	0	0
0044_2I2	METF2_0005891	An. kochi	An. kochi	0044_1F1	METF2_0005833	An. kochi	An. kochi	57.79	1	0	0
0044_2I3	METF2_0005891	An. kochi	An. kochi	0044_1G4	METF2_0005833	An. kochi	An. kochi	60.73	1	0	0
0044_2I4	METF2_0005891	An. kochi	An. kochi	0044_1F1	METF2_0005833	An. kochi	An. kochi	59.54	1	0	0
0044_2K3	METF2_0005895	An. peditaeniatus	An. peditaeniatus	0032_2K3	METF2_0009068	An. peditaeniatus	An. peditaeniatus	44.56	1	0	0
0044_2K4	METF2_0005895	An. peditaeniatus	An. peditaeniatus	0032_2K3	METF2_0009068	An. peditaeniatus	An. peditaeniatus	43.83	1	0	0
0044_2L1	METF2_0005895	An. peditaeniatus	An. peditaeniatus	0032_2K3	METF2_0009068	An. peditaeniatus	An. peditaeniatus	46.67	1	0	0
0044_2L2	METF2_0005895	An. peditaeniatus	An. peditaeniatus	0032_2L1	METF2_0009068	An. peditaeniatus	An. peditaeniatus	41.89	1	0	0
0044_3B1	METF2_0005907	An. minimus clade I	An. minimus s.l.	0052_1H2	METF2_0009082	An. minimus clade II	An. minimus s.l.	76.24	1	0	0
0044_3B2	METF2_0005907	An. minimus clade I	An. minimus s.l.	0052_1G3	METF2_0009082	An. minimus clade II	An. minimus s.l.	71.31	1	0	0
0044_3B3	METF2_0005907	An. minimus clade I	An. minimus s.l.	0052_1H1	METF2_0009082	An. minimus clade II	An. minimus s.l.	69.87	1	0	0
0044_3B4	METF2_0005907	An. minimus clade I	An. minimus s.l.	0052_1G4	METF2_0009082	An. minimus clade II	An. minimus s.l.	72.4	1	0	0
0044_3D3	METF2_0005928	An. minimus clade II	An. minimus s.l.	0044_3B4	METF2_0005907	An. minimus clade I	An. minimus s.l.	70.56	1	0	0
0044_3D4	METF2_0005928	An. minimus clade II	An. minimus s.l.	0044_3B3	METF2_0005907	An. minimus clade I	An. minimus s.l.	64.43	1	0	0
0044_3E1	METF2_0005928	An. minimus clade II	An. minimus s.l.	0044_3B4	METF2_0005907	An. minimus clade I	An. minimus s.l.	77.55	1	0	0
0044_3E2	METF2_0005928	An. minimus clade II	An. minimus s.l.	0044_3C3	METF2_0005907	An. minimus clade I	An. minimus s.l.	72.22	1	0	0
0044_3G1	METF2_0005930	An. kochi	An. kochi	0046_1F2	METF2_0006026	An. kochi	An. kochi	60.53	1	0	0
0044_3G2	METF2_0005930	An. kochi	An. kochi	0046_1F2	METF2_0006026	An. kochi	An. kochi	68.29	1	0	0
0044_3G3	METF2_0005930	An. kochi	An. kochi	0046_1F2	METF2_0006026	An. kochi	An. kochi	66.55	1	0	0
0044_3G4	METF2_0005930	An. kochi	An. kochi	0046_1F2	METF2_0006026	An. kochi	An. kochi	69.49	1	0	0
0044_3I3	METF2_0005937	An. philippinensis	An. philippinensis	0052_3D1	METF2_0013816	An. philippinensis	An. philippinensis	49.07	1	0	0
0044_3I4	METF2_0005937	An. philippinensis	An. philippinensis	0052_3D1	METF2_0013816	An. philippinensis	An. philippinensis	50.5	1	0	0
0044_3J1	METF2_0005937	An. philippinensis	An. philippinensis	0052_3C3	METF2_0013816	An. philippinensis	An. philippinensis	47.77	1	0	0
0044_3J2	METF2_0005937	An. philippinensis	An. philippinensis	0052_3D1	METF2_0013816	An. philippinensis	An. philippinensis	44.76	1	0	0
0044_3L1	METF2_0005947	An. sinensis	An. kleini/sinensis	0044_4J1	METF2_0005992	An. sinensis	An. kleini/sinensis	50.15	1	0	0
0044_3L2	METF2_0005947	An. sinensis	An. kleini/sinensis	0044_4J3	METF2_0005992	An. sinensis	An. kleini/sinensis	58.8	1	0	0
0044_3L3	METF2_0005947	An. sinensis	An. kleini/sinensis	0044_4J1	METF2_0005992	An. sinensis	An. kleini/sinensis	61.28	1	0	0
0044_3L4	METF2_0005947	An. sinensis	An. kleini/sinensis	0044_4J1	METF2_0005992	An. sinensis	An. kleini/sinensis	50.04	1	0	0
0044_4B3	METF2_0005957	An. maculatus	An. maculatus	0070_4H1	METF2_0031568	An. maculatus	An. maculatus	47.45	1	0	0
0044_4B4	METF2_0005957	An. maculatus	An. maculatus	0052_3H4	METF2_0013825	An. maculatus	An. maculatus	57.1	1	0	0
0044_4C1	METF2_0005957	An. maculatus	An. maculatus	0052_3H4	METF2_0013825	An. maculatus	An. maculatus	55.59	1	0	0
0044_4C2	METF2_0005957	An. maculatus	An. maculatus	0082_2J2	METF2_0031616	An. maculatus	An. maculatus	53.73	1	0	0
0044_4E1	METF2_0005972	An. dissidens	An. dissidens	0046_2B1	METF2_0008954	An. dissidens	An. dissidens	56.51	1	0	0
0044_4E2	METF2_0005972	An. dissidens	An. dissidens	0046_2B1	METF2_0008954	An. dissidens	An. dissidens	60.64	1	0	0
0044_4E3	METF2_0005972	An. dissidens	An. dissidens	0046_2A3	METF2_0008954	An. dissidens	An. dissidens	63.91	1	0	0
0044_4E4	METF2_0005972	An. dissidens	An. dissidens	0046_2B2	METF2_0008954	An. dissidens	An. dissidens	47.39	1	0	0
0044_4G3	METF2_0005983	An. minimus clade II	An. minimus s.l.	0046_4E1	METF2_0009043	An. minimus clade I	An. minimus s.l.	65.72	1	0	0
0044_4G4	METF2_0005983	An. minimus clade II	An. minimus s.l.	0046_4E1	METF2_0009043	An. minimus clade I	An. minimus s.l.	64.63	1	0	0
0044_4H1	METF2_0005983	An. minimus clade II	An. minimus s.l.	0046_4F2	METF2_0009043	An. minimus clade I	An. minimus s.l.	49.63	1	0	0
0044_4H2	METF2_0005983	An. minimus clade II	An. minimus s.l.	0070_1E4	METF2_0031468	An. minimus clade II	An. minimus s.l.	63.02	1	0	0
0044_4J1	METF2_0005992	An. sinensis	An. kleini/sinensis	0044_3L3	METF2_0005947	An. sinensis	An. kleini/sinensis	63.83	1	0	0
0044_4J2	METF2_0005992	An. sinensis	An. kleini/sinensis	0044_4B2	METF2_0005947	An. sinensis	An. kleini/sinensis	61.28	1	0	0
0044_4J3	METF2_0005992	An. sinensis	An. kleini/sinensis	0044_4A1	METF2_0005947	An. sinensis	An. kleini/sinensis	62.4	1	0	0
0044_4J4	METF2_0005992	An. sinensis	An. kleini/sinensis	0044_4B2	METF2_0005947	An. sinensis	An. kleini/sinensis	61.48	1	0	0
0046_1A1	METF2_0005993	An. nivipes	An. nivipes	0082_2G4	METF2_0031615	An. nivipes	An. nivipes	57.6	1	0	0
0046_1A2	METF2_0005993	An. nivipes	An. nivipes	0046_2F4	METF2_0008972	An. nivipes	An. nivipes	67.27	1	0	0
0046_1A3	METF2_0005993	An. nivipes	An. nivipes	0046_2F4	METF2_0008972	An. nivipes	An. nivipes	69.37	1	0	0
0046_1A4	METF2_0005993	An. nivipes	An. nivipes	0046_2F4	METF2_0008972	An. nivipes	An. nivipes	75.52	1	0	0
0046_1C3	METF2_0006010	An. dissidens	An. dissidens	0044_4E2	METF2_0005972	An. dissidens	An. dissidens	26.04	1	0	0
0046_1C4	METF2_0006010	An. dissidens	An. dissidens	0044_2B3	METF2_0005861	An. dissidens	An. dissidens	55.41	1	0	0
0046_1D1	METF2_0006010	An. dissidens	An. dissidens	0046_2A3	METF2_0008954	An. dissidens	An. dissidens	63.35	1	0	0
0046_1D2	METF2_0006010	An. dissidens	An. dissidens	0044_2A4	METF2_0005861	An. dissidens	An. dissidens	57.57	1	0	0
0046_1F1	METF2_0006026	An. kochi	An. kochi	0044_3G3	METF2_0005930	An. kochi	An. kochi	62.22	1	0	0
0046_1F2	METF2_0006026	An. kochi	An. kochi	0044_3G3	METF2_0005930	An. kochi	An. kochi	67.87	1	0	0
0046_1F3	METF2_0006026	An. kochi	An. kochi	0044_3G3	METF2_0005930	An. kochi	An. kochi	61.53	1	0	0
0046_1F4	METF2_0006026	An. kochi	An. kochi	0044_3G3	METF2_0005930	An. kochi	An. kochi	60.97	1	0	0
0046_1H3	METF2_0006042	An. baimaii	An. dirus s.l.	0046_3B4	METF2_0009008	An. baimaii	An. dirus s.l.	52.77	1	0	0
0046_1H4	METF2_0006042	An. baimaii	An. dirus s.l.	0052_2C4	METF2_0009111	An. baimaii/dirus	An. dirus s.l.	60.29	1	0	0
0046_1I1	METF2_0006042	An. baimaii	An. dirus s.l.	0078_2D1	METF2_0031749	An. baimaii	An. dirus s.l.	39.54	1	0	0
0046_1I2	METF2_0006042	An. baimaii	An. dirus s.l.	0052_2C4	METF2_0009111	An. baimaii/dirus	An. dirus s.l.	54.47	1	0	0
0046_1K1	METF2_0008944	An. peditaeniatus	An. peditaeniatus	0032_2K3	METF2_0009068	An. peditaeniatus	An. peditaeniatus	46.1	1	0	0
0046_1K2	METF2_0008944	An. peditaeniatus	An. peditaeniatus	0032_2L1	METF2_0009068	An. peditaeniatus	An. peditaeniatus	46.21	1	0	0
0046_1K3	METF2_0008944	An. peditaeniatus	An. peditaeniatus	0032_2K3	METF2_0009068	An. peditaeniatus	An. peditaeniatus	46.86	1	0	0
0046_1K4	METF2_0008944	An. peditaeniatus	An. peditaeniatus	0032_2L1	METF2_0009068	An. peditaeniatus	An. peditaeniatus	44.06	1	0	0
0046_2A3	METF2_0008954	An. dissidens	An. dissidens	0044_4E3	METF2_0005972	An. dissidens	An. dissidens	64.41	1	0	0
0046_2A4	METF2_0008954	An. dissidens	An. dissidens	0044_4E3	METF2_0005972	An. dissidens	An. dissidens	63.11	1	0	0
0046_2B1	METF2_0008954	An. dissidens	An. dissidens	0044_4G2	METF2_0005972	An. dissidens	An. dissidens	64.75	1	0	0
0046_2B2	METF2_0008954	An. dissidens	An. dissidens	0044_4G1	METF2_0005972	An. dissidens	An. dissidens	64.75	1	0	0
0046_2D1	METF2_0008962	An. kochi	An. kochi	0046_1H2	METF2_0006026	An. kochi	An. kochi	58.26	1	0	0
0046_2D2	METF2_0008962	An. kochi	An. kochi	0046_1H2	METF2_0006026	An. kochi	An. kochi	60.15	1	0	0
0046_2D3	METF2_0008962	An. kochi	An. kochi	0046_1F2	METF2_0006026	An. kochi	An. kochi	60.93	1	0	0
0046_2D4	METF2_0008962	An. kochi	An. kochi	0046_1G4	METF2_0006026	An. kochi	An. kochi	44.52	1	0	0
0046_2F3	METF2_0008972	An. nivipes	An. nivipes	0032_1A3	METF2_0008971	An. nivipes	An. nivipes	64.65	1	0	0
0046_2F4	METF2_0008972	An. nivipes	An. nivipes	0046_1A4	METF2_0005993	An. nivipes	An. nivipes	70.5	1	0	0
0046_2G1	METF2_0008972	An. nivipes	An. nivipes	0082_2H4	METF2_0031615	An. nivipes	An. nivipes	55.49	1	0	0
0046_2G2	METF2_0008972	An. nivipes	An. nivipes	0046_1B1	METF2_0005993	An. nivipes	An. nivipes	55.3	1	0	0
0046_2I1	METF2_0008982	An. pseudowillmori	An. pseudowillmori	0044_2D4	METF2_0005869	An. pseudowillmori	An. pseudowillmori	57.72	1	0	0
0046_2I2	METF2_0008982	An. pseudowillmori	An. pseudowillmori	0044_1B4	METF2_0005806	An. pseudowillmori	An. pseudowillmori	58.72	1	0	0
0046_2I3	METF2_0008982	An. pseudowillmori	An. pseudowillmori	0044_2D4	METF2_0005869	An. pseudowillmori	An. pseudowillmori	47.51	1	0	0
0046_2I4	METF2_0008982	An. pseudowillmori	An. pseudowillmori	0044_2F2	METF2_0005869	An. pseudowillmori	An. pseudowillmori	57.49	1	0	0
0046_2K3	METF2_0009003	An. tessellatus C	An. tessellatus s.l.	0044_3B4	METF2_0005907	An. minimus clade I	An. minimus s.l.	45.21	0	0	1
0046_2K4	METF2_0009003	An. tessellatus C	An. tessellatus s.l.	0052_1F1	METF2_0009082	An. minimus clade II	An. minimus s.l.	47.43	0	0	1
0046_2L1	METF2_0009003	An. tessellatus C	An. tessellatus s.l.	0052_1F1	METF2_0009082	An. minimus clade II	An. minimus s.l.	39.43	0	0	1
0046_2L2	METF2_0009003	An. tessellatus C	An. tessellatus s.l.	0044_3B4	METF2_0005907	An. minimus clade I	An. minimus s.l.	40.27	0	0	1
0046_3B1	METF2_0009008	An. baimaii	An. dirus s.l.	0046_1H4	METF2_0006042	An. baimaii	An. dirus s.l.	54.7	1	0	0
0046_3B2	METF2_0009008	An. baimaii	An. dirus s.l.	0052_2B1	METF2_0009111	An. baimaii/dirus	An. dirus s.l.	40.71	1	0	0
0046_3B3	METF2_0009008	An. baimaii	An. dirus s.l.	0046_3E1	METF2_0009010	An. baimaii	An. dirus s.l.	59.15	1	0	0
0046_3B4	METF2_0009008	An. baimaii	An. dirus s.l.	0046_3D4	METF2_0009010	An. baimaii	An. dirus s.l.	59.41	1	0	0
0046_3D3	METF2_0009010	An. baimaii	An. dirus s.l.	0046_3C4	METF2_0009008	An. baimaii	An. dirus s.l.	59.4	1	0	0
0046_3D4	METF2_0009010	An. baimaii	An. dirus s.l.	0046_3C4	METF2_0009008	An. baimaii	An. dirus s.l.	63.2	1	0	0
0046_3E1	METF2_0009010	An. baimaii	An. dirus s.l.	0046_3B3	METF2_0009008	An. baimaii	An. dirus s.l.	55.84	1	0	0
0046_3E2	METF2_0009010	An. baimaii	An. dirus s.l.	0046_3C2	METF2_0009008	An. baimaii	An. dirus s.l.	60.29	1	0	0
0046_3G1	METF2_0009011	An. baimaii/dirus	An. dirus s.l.	0046_1H4	METF2_0006042	An. baimaii	An. dirus s.l.	36.54	1	0	0
0046_3G2	METF2_0009011	An. baimaii/dirus	An. dirus s.l.	0082_4E3	METF2_0031732	An. baimaii	An. dirus s.l.	45.63	1	0	0
0046_3G3	METF2_0009011	An. baimaii/dirus	An. dirus s.l.	0082_4E3	METF2_0031732	An. baimaii	An. dirus s.l.	43.67	1	0	0
0046_3G4	METF2_0009011	An. baimaii/dirus	An. dirus s.l.	0082_4E3	METF2_0031732	An. baimaii	An. dirus s.l.	38.47	1	0	0
0046_3I3	METF2_0009013	An. kochi	An. kochi	0052_2L4	METF2_0013811	An. kochi	An. kochi	55.72	1	0	0
0046_3I4	METF2_0009013	An. kochi	An. kochi	0044_1F1	METF2_0005833	An. kochi	An. kochi	56.62	1	0	0
0046_3J1	METF2_0009013	An. kochi	An. kochi	0052_2L2	METF2_0013811	An. kochi	An. kochi	60.05	1	0	0
0046_3J2	METF2_0009013	An. kochi	An. kochi	0046_1G2	METF2_0006026	An. kochi	An. kochi	56	1	0	0
0046_3L1	METF2_0009022	An. pseudowillmori	An. pseudowillmori	0044_1B4	METF2_0005806	An. pseudowillmori	An. pseudowillmori	57.64	1	0	0
0046_3L2	METF2_0009022	An. pseudowillmori	An. pseudowillmori	0044_1B4	METF2_0005806	An. pseudowillmori	An. pseudowillmori	58.59	1	0	0
0046_3L3	METF2_0009022	An. pseudowillmori	An. pseudowillmori	0046_2J3	METF2_0008982	An. pseudowillmori	An. pseudowillmori	56.88	1	0	0
0046_3L4	METF2_0009022	An. pseudowillmori	An. pseudowillmori	0046_2I4	METF2_0008982	An. pseudowillmori	An. pseudowillmori	58.62	1	0	0
0046_4B3	METF2_0009025	An. nivipes	An. nivipes	0046_2F4	METF2_0008972	An. nivipes	An. nivipes	59.62	1	0	0
0046_4B4	METF2_0009025	An. nivipes	An. nivipes	0032_1A1	METF2_0008971	An. nivipes	An. nivipes	57.17	1	0	0
0046_4C1	METF2_0009025	An. nivipes	An. nivipes	0046_1A3	METF2_0005993	An. nivipes	An. nivipes	60.91	1	0	0
0046_4C2	METF2_0009025	An. nivipes	An. nivipes	0046_1B1	METF2_0005993	An. nivipes	An. nivipes	62.66	1	0	0
0046_4E1	METF2_0009043	An. minimus clade I	An. minimus s.l.	0044_4G3	METF2_0005983	An. minimus clade II	An. minimus s.l.	61.5	1	0	0
0046_4E2	METF2_0009043	An. minimus clade I	An. minimus s.l.	0082_3A3	METF2_0031617	An. minimus clade II	An. minimus s.l.	57	1	0	0
0046_4E3	METF2_0009043	An. minimus clade I	An. minimus s.l.	0044_4H4	METF2_0005983	An. minimus clade II	An. minimus s.l.	60.9	1	0	0
0046_4E4	METF2_0009043	An. minimus clade I	An. minimus s.l.	0078_3C3	METF2_0031606	An. minimus clade II	An. minimus s.l.	58.79	1	0	0
0046_4G3	METF2_0009049	An. sinensis	An. kleini/sinensis	0044_4K4	METF2_0005992	An. sinensis	An. kleini/sinensis	45.32	1	0	0
0046_4G4	METF2_0009049	An. sinensis	An. kleini/sinensis	0052_4B2	METF2_0013848	An. sinensis	An. kleini/sinensis	45	1	0	0
0046_4H1	METF2_0009049	An. sinensis	An. kleini/sinensis	0052_4B2	METF2_0013848	An. sinensis	An. kleini/sinensis	49.44	1	0	0
0046_4H2	METF2_0009049	An. sinensis	An. kleini/sinensis	0044_4L2	METF2_0005992	An. sinensis	An. kleini/sinensis	50.65	1	0	0
0046_4J1	METF2_0009063	An. kochi	An. kochi	0044_1F4	METF2_0005833	An. kochi	An. kochi	47.45	1	0	0
0046_4J2	METF2_0009063	An. kochi	An. kochi	0044_1F2	METF2_0005833	An. kochi	An. kochi	57.09	1	0	0
0046_4J3	METF2_0009063	An. kochi	An. kochi	0046_3K2	METF2_0009013	An. kochi	An. kochi	50.73	1	0	0
0046_4J4	METF2_0009063	An. kochi	An. kochi	0046_1F1	METF2_0006026	An. kochi	An. kochi	47.17	1	0	0
0052_1F1	METF2_0009082	An. minimus clade II	An. minimus s.l.	0044_3B4	METF2_0005907	An. minimus clade I	An. minimus s.l.	73.27	1	0	0
0052_1F2	METF2_0009082	An. minimus clade II	An. minimus s.l.	0044_3B4	METF2_0005907	An. minimus clade I	An. minimus s.l.	73.28	1	0	0
0052_1F3	METF2_0009082	An. minimus clade II	An. minimus s.l.	0044_3B4	METF2_0005907	An. minimus clade I	An. minimus s.l.	70.41	1	0	0
0052_1F4	METF2_0009082	An. minimus clade II	An. minimus s.l.	0044_3B4	METF2_0005907	An. minimus clade I	An. minimus s.l.	74.53	1	0	0
0052_1H3	METF2_0009092	An. annularis s.l.	An. annularis s.l.	0044_2F3	METF2_0005879	An. annularis s.l.	An. annularis s.l.	59.01	1	0	0
0052_1H4	METF2_0009092	An. annularis s.l.	An. annularis s.l.	0044_2G2	METF2_0005879	An. annularis s.l.	An. annularis s.l.	60.1	1	0	0
0052_1I1	METF2_0009092	An. annularis s.l.	An. annularis s.l.	0044_2G3	METF2_0005879	An. annularis s.l.	An. annularis s.l.	57.28	1	0	0
0052_1I2	METF2_0009092	An. annularis s.l.	An. annularis s.l.	0044_2F3	METF2_0005879	An. annularis s.l.	An. annularis s.l.	59.63	1	0	0
0052_1K1	METF2_0009110	An. baimaii	An. dirus s.l.	0046_1H4	METF2_0006042	An. baimaii	An. dirus s.l.	47.66	1	0	0
0052_1K2	METF2_0009110	An. baimaii	An. dirus s.l.	0046_3F1	METF2_0009010	An. baimaii	An. dirus s.l.	52.5	1	0	0
0052_1K3	METF2_0009110	An. baimaii	An. dirus s.l.	0046_3D4	METF2_0009010	An. baimaii	An. dirus s.l.	56.5	1	0	0
0052_1K4	METF2_0009110	An. baimaii	An. dirus s.l.	0052_2B1	METF2_0009111	An. baimaii/dirus	An. dirus s.l.	55.1	1	0	0
0052_2A3	METF2_0009111	An. baimaii/dirus	An. dirus s.l.	0046_1I2	METF2_0006042	An. baimaii	An. dirus s.l.	52.06	1	0	0
0052_2A4	METF2_0009111	An. baimaii/dirus	An. dirus s.l.	0046_1J2	METF2_0006042	An. baimaii	An. dirus s.l.	52.51	1	0	0
0052_2B1	METF2_0009111	An. baimaii/dirus	An. dirus s.l.	0052_1L3	METF2_0009110	An. baimaii	An. dirus s.l.	55.44	1	0	0
0052_2B2	METF2_0009111	An. baimaii/dirus	An. dirus s.l.	0052_1L3	METF2_0009110	An. baimaii	An. dirus s.l.	51.38	1	0	0
0052_2D1	METF2_0009114	An. dissidens	An. dissidens	0046_2L3	METF2_0009003	An. tessellatus C	An. tessellatus s.l.	27.01	0	1	0
0052_2D2	METF2_0009114	An. dissidens	An. dissidens	0046_3A3	METF2_0009003	An. tessellatus C	An. tessellatus s.l.	28.89	0	1	0
0052_2D3	METF2_0009114	An. dissidens	An. dissidens	0046_2L3	METF2_0009003	An. tessellatus C	An. tessellatus s.l.	17.63	0	1	0
0052_2D4	METF2_0009114	An. dissidens	An. dissidens	0046_3G2	METF2_0009011	An. baimaii/dirus	An. dirus s.l.	22.19	0	1	0
0052_2F3	METF2_0009121	An. baimaii	An. dirus s.l.	0046_3H4	METF2_0009011	An. baimaii/dirus	An. dirus s.l.	39.23	1	0	0
0052_2F4	METF2_0009121	An. baimaii	An. dirus s.l.	0046_3H3	METF2_0009011	An. baimaii/dirus	An. dirus s.l.	38.47	1	0	0
0052_2G1	METF2_0009121	An. baimaii	An. dirus s.l.	0082_4E3	METF2_0031732	An. baimaii	An. dirus s.l.	35.28	1	0	0
0052_2G2	METF2_0009121	An. baimaii	An. dirus s.l.	0046_3I1	METF2_0009011	An. baimaii/dirus	An. dirus s.l.	37.56	1	0	0
0052_2I1	METF2_0013801	An. jeyporiensis	An. jeyporiensis	0058_2B2	METF2_0013929	An. jeyporiensis	An. jeyporiensis	31.8	1	0	0
0052_2I2	METF2_0013801	An. jeyporiensis	An. jeyporiensis	0058_2B3	METF2_0013929	An. jeyporiensis	An. jeyporiensis	31.54	1	0	0
0052_2I3	METF2_0013801	An. jeyporiensis	An. jeyporiensis	0058_2C3	METF2_0013929	An. jeyporiensis	An. jeyporiensis	32.69	1	0	0
0052_2I4	METF2_0013801	An. jeyporiensis	An. jeyporiensis	0058_2B2	METF2_0013929	An. jeyporiensis	An. jeyporiensis	32.98	1	0	0
0052_2K3	METF2_0013811	An. kochi	An. kochi	0046_1G1	METF2_0006026	An. kochi	An. kochi	45.18	1	0	0
0052_2K4	METF2_0013811	An. kochi	An. kochi	0078_4E2	METF2_0031683	An. kochi	An. kochi	47.71	1	0	0
0052_2L1	METF2_0013811	An. kochi	An. kochi	0046_1G2	METF2_0006026	An. kochi	An. kochi	59.24	1	0	0
0052_2L2	METF2_0013811	An. kochi	An. kochi	0046_3J1	METF2_0009013	An. kochi	An. kochi	58.33	1	0	0
0052_3B1	METF2_0013816	An. philippinensis	An. philippinensis	0044_3I3	METF2_0005937	An. philippinensis	An. philippinensis	45.36	1	0	0
0052_3B2	METF2_0013816	An. philippinensis	An. philippinensis	0044_3I3	METF2_0005937	An. philippinensis	An. philippinensis	46.56	1	0	0
0052_3B3	METF2_0013816	An. philippinensis	An. philippinensis	0044_3I4	METF2_0005937	An. philippinensis	An. philippinensis	41.34	1	0	0
0052_3B4	METF2_0013816	An. philippinensis	An. philippinensis	0044_3K3	METF2_0005937	An. philippinensis	An. philippinensis	45	1	0	0
0052_3D3	METF2_0013823	An. splendidus	An. splendidus	0078_1H3	METF2_0031680	An. splendidus	An. splendidus	56.25	1	0	0
0052_3D4	METF2_0013823	An. splendidus	An. splendidus	0078_1I2	METF2_0031680	An. splendidus	An. splendidus	53.56	1	0	0
0052_3E1	METF2_0013823	An. splendidus	An. splendidus	0078_1J4	METF2_0031680	An. splendidus	An. splendidus	52.19	1	0	0
0052_3E3	METF2_0013823	An. splendidus	An. splendidus	0078_1J1	METF2_0031680	An. splendidus	An. splendidus	49.19	1	0	0
0052_3G1	METF2_0013825	An. maculatus	An. maculatus	0082_2J2	METF2_0031616	An. maculatus	An. maculatus	53.74	1	0	0
0052_3G2	METF2_0013825	An. maculatus	An. maculatus	0044_4B4	METF2_0005957	An. maculatus	An. maculatus	50.64	1	0	0
0052_3G3	METF2_0013825	An. maculatus	An. maculatus	0044_4C3	METF2_0005957	An. maculatus	An. maculatus	57.88	1	0	0
0052_3G4	METF2_0013825	An. maculatus	An. maculatus	0082_3L3	METF2_0031691	An. maculatus	An. maculatus	54.65	1	0	0
0052_3I3	METF2_0013841	An. karwari	An. karwari	0046_3L1	METF2_0009022	An. pseudowillmori	An. pseudowillmori	35.77	0	0	1
0052_3I4	METF2_0013841	An. karwari	An. karwari	0052_3E3	METF2_0013823	An. splendidus	An. splendidus	32.24	0	0	1
0052_3J1	METF2_0013841	An. karwari	An. karwari	0078_2G3	METF2_0031603	An. jamesii	An. jamesii	31.79	0	0	1
0052_3J2	METF2_0013841	An. karwari	An. karwari	0052_3F2	METF2_0013823	An. splendidus	An. splendidus	32.28	0	0	1
0052_3L1	METF2_0013848	An. sinensis	An. kleini/sinensis	0052_4K4	METF2_0013875	An. sinensis	An. kleini/sinensis	54.38	1	0	0
0052_3L2	METF2_0013848	An. sinensis	An. kleini/sinensis	0052_4J4	METF2_0013875	An. sinensis	An. kleini/sinensis	56.21	1	0	0
0052_3L3	METF2_0013848	An. sinensis	An. kleini/sinensis	0052_4L2	METF2_0013875	An. sinensis	An. kleini/sinensis	58.31	1	0	0
0052_3L4	METF2_0013848	An. sinensis	An. kleini/sinensis	0052_4K4	METF2_0013875	An. sinensis	An. kleini/sinensis	50.69	1	0	0
0052_4B3	METF2_0013855	An. minimus clade II	An. minimus s.l.	0046_4E1	METF2_0009043	An. minimus clade I	An. minimus s.l.	56.28	1	0	0
0052_4B4	METF2_0013855	An. minimus clade II	An. minimus s.l.	0044_4G3	METF2_0005983	An. minimus clade II	An. minimus s.l.	50.6	1	0	0
0052_4C1	METF2_0013855	An. minimus clade II	An. minimus s.l.	0082_2A4	METF2_0031613	An. minimus clade II	An. minimus s.l.	56.02	1	0	0
0052_4C2	METF2_0013855	An. minimus clade II	An. minimus s.l.	0046_4E1	METF2_0009043	An. minimus clade I	An. minimus s.l.	52.85	1	0	0
0052_4E1	METF2_0013857	An. dissidens	An. dissidens	0044_4F3	METF2_0005972	An. dissidens	An. dissidens	40.22	1	0	0
0052_4E2	METF2_0013857	An. dissidens	An. dissidens	0044_4F4	METF2_0005972	An. dissidens	An. dissidens	55.39	1	0	0
0052_4E3	METF2_0013857	An. dissidens	An. dissidens	0044_4F4	METF2_0005972	An. dissidens	An. dissidens	64.84	1	0	0
0052_4E4	METF2_0013857	An. dissidens	An. dissidens	0044_4F4	METF2_0005972	An. dissidens	An. dissidens	55.01	1	0	0
0052_4G3	METF2_0013871	An. minimus clade II	An. minimus s.l.	0046_4E1	METF2_0009043	An. minimus clade I	An. minimus s.l.	47.83	1	0	0
0052_4G4	METF2_0013871	An. minimus clade II	An. minimus s.l.	0082_2A4	METF2_0031613	An. minimus clade II	An. minimus s.l.	43.4	1	0	0
0052_4H1	METF2_0013871	An. minimus clade II	An. minimus s.l.	0078_3C1	METF2_0031606	An. minimus clade II	An. minimus s.l.	33.96	1	0	0
0052_4H2	METF2_0013871	An. minimus clade II	An. minimus s.l.	0046_4G1	METF2_0009043	An. minimus clade I	An. minimus s.l.	42.93	1	0	0
0052_4J1	METF2_0013875	An. sinensis	An. kleini/sinensis	0052_3L3	METF2_0013848	An. sinensis	An. kleini/sinensis	51.99	1	0	0
0052_4J2	METF2_0013875	An. sinensis	An. kleini/sinensis	0044_4A4	METF2_0005947	An. sinensis	An. kleini/sinensis	47.71	1	0	0
0052_4J3	METF2_0013875	An. sinensis	An. kleini/sinensis	0052_4A1	METF2_0013848	An. sinensis	An. kleini/sinensis	55.44	1	0	0
0052_4J4	METF2_0013875	An. sinensis	An. kleini/sinensis	0052_4B1	METF2_0013848	An. sinensis	An. kleini/sinensis	56.12	1	0	0
0058_1A1	METF2_0013885	An. maculatus	An. maculatus	0082_4B2	METF2_0031691	An. maculatus	An. maculatus	58.95	1	0	0
0058_1A2	METF2_0013885	An. maculatus	An. maculatus	0082_4B1	METF2_0031691	An. maculatus	An. maculatus	51.21	1	0	0
0058_1A3	METF2_0013885	An. maculatus	An. maculatus	0082_4A2	METF2_0031691	An. maculatus	An. maculatus	59.16	1	0	0
0058_1A4	METF2_0013885	An. maculatus	An. maculatus	0082_4A1	METF2_0031691	An. maculatus	An. maculatus	58.74	1	0	0
0058_1C3	METF2_0013892	An. kochi	An. kochi	0020_2L3	METF2_0006013	An. kochi	An. kochi	62.24	1	0	0
0058_1C4	METF2_0013892	An. kochi	An. kochi	0020_2K3	METF2_0006013	An. kochi	An. kochi	57.16	1	0	0
0058_1D1	METF2_0013892	An. kochi	An. kochi	0020_2K4	METF2_0006013	An. kochi	An. kochi	63.42	1	0	0
0058_1D2	METF2_0013892	An. kochi	An. kochi	0020_3A3	METF2_0006013	An. kochi	An. kochi	56.73	1	0	0
0058_1F1	METF2_0013909	An. dissidens	An. dissidens	0020_1F4	METF2_0005971	An. dissidens	An. dissidens	47.16	1	0	0
0058_1F2	METF2_0013909	An. dissidens	An. dissidens	0020_1F3	METF2_0005971	An. dissidens	An. dissidens	43.4	1	0	0
0058_1F3	METF2_0013909	An. dissidens	An. dissidens	0032_4C4	METF2_0013809	An. dissidens	An. dissidens	43.33	1	0	0
0058_1F4	METF2_0013909	An. dissidens	An. dissidens	0032_4D3	METF2_0013809	An. dissidens	An. dissidens	45.3	1	0	0
0058_1H3	METF2_0013911	An. philippinensis	An. philippinensis	0058_2J3	METF2_0013954	An. philippinensis	An. philippinensis	60.82	1	0	0
0058_1H4	METF2_0013911	An. philippinensis	An. philippinensis	0058_2J3	METF2_0013954	An. philippinensis	An. philippinensis	63.85	1	0	0
0058_1I1	METF2_0013911	An. philippinensis	An. philippinensis	0058_2I4	METF2_0013954	An. philippinensis	An. philippinensis	66.53	1	0	0
0058_1I2	METF2_0013911	An. philippinensis	An. philippinensis	0058_2I1	METF2_0013954	An. philippinensis	An. philippinensis	58.04	1	0	0
0058_1K1	METF2_0013917	An. jamesii	An. jamesii	0074_4J3	METF2_0031676	An. jamesii	An. jamesii	51.91	1	0	0
0058_1K2	METF2_0013917	An. jamesii	An. jamesii	0082_3J1	METF2_0031689	An. jamesii	An. jamesii	50.86	1	0	0
0058_1K3	METF2_0013917	An. jamesii	An. jamesii	0074_4K1	METF2_0031676	An. jamesii	An. jamesii	58.47	1	0	0
0058_1K4	METF2_0013917	An. jamesii	An. jamesii	0082_3I4	METF2_0031689	An. jamesii	An. jamesii	56.03	1	0	0
0058_2A3	METF2_0013929	An. jeyporiensis	An. jeyporiensis	0074_3I1	METF2_0031588	An. annularis s.l.	An. annularis s.l.	33.44	0	1	0
0058_2A4	METF2_0013929	An. jeyporiensis	An. jeyporiensis	0052_2K1	METF2_0013801	An. jeyporiensis	An. jeyporiensis	36.7	1	0	0
0058_2B1	METF2_0013929	An. jeyporiensis	An. jeyporiensis	0052_2J4	METF2_0013801	An. jeyporiensis	An. jeyporiensis	32.63	1	0	0
0058_2B2	METF2_0013929	An. jeyporiensis	An. jeyporiensis	0074_3I1	METF2_0031588	An. annularis s.l.	An. annularis s.l.	43.69	0	1	0
0058_2F3	METF2_0013947	An. sinensis	An. kleini/sinensis	0024_3E4	METF2_0005894	An. sinensis	An. kleini/sinensis	54.27	1	0	0
0058_2F4	METF2_0013947	An. sinensis	An. kleini/sinensis	0024_3E4	METF2_0005894	An. sinensis	An. kleini/sinensis	58.56	1	0	0
0058_2G1	METF2_0013947	An. sinensis	An. kleini/sinensis	0024_3E4	METF2_0005894	An. sinensis	An. kleini/sinensis	59.83	1	0	0
0058_2G2	METF2_0013947	An. sinensis	An. kleini/sinensis	0024_3E4	METF2_0005894	An. sinensis	An. kleini/sinensis	60.69	1	0	0
0058_2I1	METF2_0013954	An. philippinensis	An. philippinensis	0058_1I2	METF2_0013911	An. philippinensis	An. philippinensis	57.36	1	0	0
0058_2I2	METF2_0013954	An. philippinensis	An. philippinensis	0058_1I3	METF2_0013911	An. philippinensis	An. philippinensis	54.89	1	0	0
0058_2I3	METF2_0013954	An. philippinensis	An. philippinensis	0058_1H3	METF2_0013911	An. philippinensis	An. philippinensis	52.39	1	0	0
0058_2I4	METF2_0013954	An. philippinensis	An. philippinensis	0058_1J2	METF2_0013911	An. philippinensis	An. philippinensis	56.18	1	0	0
0058_2K3	METF2_0013965	An. maculatus	An. maculatus	0024_1B4	METF2_0005805	An. maculatus	An. maculatus	58.95	1	0	0
0058_2K4	METF2_0013965	An. maculatus	An. maculatus	0058_3G2	METF2_0018430	An. maculatus	An. maculatus	62.96	1	0	0
0058_2L1	METF2_0013965	An. maculatus	An. maculatus	0024_1B3	METF2_0005805	An. maculatus	An. maculatus	61.03	1	0	0
0058_2L2	METF2_0013965	An. maculatus	An. maculatus	0082_3D2	METF2_0031657	An. maculatus	An. maculatus	66.14	1	0	0
0058_3B1	METF2_0013969	An. minimus clade II	An. minimus s.l.	0072_1C1	METF2_0031480	An. minimus clade II	An. minimus s.l.	59.86	1	0	0
0058_3B2	METF2_0013969	An. minimus clade II	An. minimus s.l.	0024_3D2	METF2_0005892	An. minimus clade I	An. minimus s.l.	53.85	1	0	0
0058_3B3	METF2_0013969	An. minimus clade II	An. minimus s.l.	0024_3B1	METF2_0005892	An. minimus clade I	An. minimus s.l.	53.4	1	0	0
0058_3B4	METF2_0013969	An. minimus clade II	An. minimus s.l.	0024_3B1	METF2_0005892	An. minimus clade I	An. minimus s.l.	47.12	1	0	0
0058_3D3	METF2_0013983	An. dissidens	An. dissidens	0032_4D4	METF2_0013809	An. dissidens	An. dissidens	50.83	1	0	0
0058_3D4	METF2_0013983	An. dissidens	An. dissidens	0032_4D3	METF2_0013809	An. dissidens	An. dissidens	58.78	1	0	0
0058_3E1	METF2_0013983	An. dissidens	An. dissidens	0058_4G4	METF2_0018495	An. dissidens	An. dissidens	53.5	1	0	0
0058_3E2	METF2_0013983	An. dissidens	An. dissidens	0032_4D3	METF2_0013809	An. dissidens	An. dissidens	61.77	1	0	0
0058_3G1	METF2_0018430	An. maculatus	An. maculatus	0058_2L2	METF2_0013965	An. maculatus	An. maculatus	64.71	1	0	0
0058_3G2	METF2_0018430	An. maculatus	An. maculatus	0058_2L3	METF2_0013965	An. maculatus	An. maculatus	67.09	1	0	0
0058_3G3	METF2_0018430	An. maculatus	An. maculatus	0072_1G2	METF2_0031489	An. maculatus	An. maculatus	64.36	1	0	0
0058_3G4	METF2_0018430	An. maculatus	An. maculatus	0058_3A1	METF2_0013965	An. maculatus	An. maculatus	41.18	1	0	0
0058_3I3	METF2_0018442	An. minimus clade II	An. minimus s.l.	0024_2C3	METF2_0005843	An. minimus clade II	An. minimus s.l.	31.3	1	0	0
0058_3I4	METF2_0018442	An. minimus clade II	An. minimus s.l.	0024_2B3	METF2_0005843	An. minimus clade II	An. minimus s.l.	40.39	1	0	0
0058_3J1	METF2_0018442	An. minimus clade II	An. minimus s.l.	0072_1J4	METF2_0031503	An. minimus clade II	An. minimus s.l.	55.62	1	0	0
0058_3J2	METF2_0018442	An. minimus clade II	An. minimus s.l.	0024_3D2	METF2_0005892	An. minimus clade I	An. minimus s.l.	47.65	1	0	0
0058_3L1	METF2_0018452	An. minimus clade II	An. minimus s.l.	0024_3B2	METF2_0005892	An. minimus clade I	An. minimus s.l.	55.65	1	0	0
0058_3L2	METF2_0018452	An. minimus clade II	An. minimus s.l.	0024_3D1	METF2_0005892	An. minimus clade I	An. minimus s.l.	58.94	1	0	0
0058_3L3	METF2_0018452	An. minimus clade II	An. minimus s.l.	0024_3B1	METF2_0005892	An. minimus clade I	An. minimus s.l.	41.95	1	0	0
0058_3L4	METF2_0018452	An. minimus clade II	An. minimus s.l.	0020_1L1	METF2_0005982	An. minimus	An. minimus s.l.	57.44	1	0	0
0058_4B3	METF2_0018457	An. jeyporiensis	An. jeyporiensis	0058_2C3	METF2_0013929	An. jeyporiensis	An. jeyporiensis	37.11	1	0	0
0058_4B4	METF2_0018457	An. jeyporiensis	An. jeyporiensis	0058_2C4	METF2_0013929	An. jeyporiensis	An. jeyporiensis	32.47	1	0	0
0058_4C1	METF2_0018457	An. jeyporiensis	An. jeyporiensis	0058_2C4	METF2_0013929	An. jeyporiensis	An. jeyporiensis	39.1	1	0	0
0058_4C2	METF2_0018457	An. jeyporiensis	An. jeyporiensis	0058_2B3	METF2_0013929	An. jeyporiensis	An. jeyporiensis	34.76	1	0	0
0058_4E1	METF2_0018494	An. splendidus	An. splendidus	0082_4K2	METF2_0031758	An. splendidus	An. splendidus	58.52	1	0	0
0058_4E2	METF2_0018494	An. splendidus	An. splendidus	0024_1C3	METF2_0005821	An. splendidus	An. splendidus	62.85	1	0	0
0058_4E3	METF2_0018494	An. splendidus	An. splendidus	0024_1C3	METF2_0005821	An. splendidus	An. splendidus	63.32	1	0	0
0058_4E4	METF2_0018494	An. splendidus	An. splendidus	0082_4J3	METF2_0031758	An. splendidus	An. splendidus	59.18	1	0	0
0058_4G3	METF2_0018495	An. dissidens	An. dissidens	0020_1G4	METF2_0005971	An. dissidens	An. dissidens	46.68	1	0	0
0058_4G4	METF2_0018495	An. dissidens	An. dissidens	0020_1F2	METF2_0005971	An. dissidens	An. dissidens	53.4	1	0	0
0058_4H1	METF2_0018495	An. dissidens	An. dissidens	0058_3D4	METF2_0013983	An. dissidens	An. dissidens	50.25	1	0	0
0058_4H2	METF2_0018495	An. dissidens	An. dissidens	0020_1F2	METF2_0005971	An. dissidens	An. dissidens	46.27	1	0	0
0070_1A1	METF2_0031467	An. vagus	An. vagus	0078_3J3	METF2_0031653	An. vagus	An. vagus	70.58	1	0	0
0070_1A2	METF2_0031467	An. vagus	An. vagus	0078_3K4	METF2_0031653	An. vagus	An. vagus	64.93	1	0	0
0070_1A3	METF2_0031467	An. vagus	An. vagus	0074_1C3	METF2_0031570	An. vagus	An. vagus	65.89	1	0	0
0070_1A4	METF2_0031467	An. vagus	An. vagus	0078_3K4	METF2_0031653	An. vagus	An. vagus	68.88	1	0	0
0070_1C3	METF2_0031468	An. minimus clade II	An. minimus s.l.	0078_2J1	METF2_0031604	An. minimus clade I	An. minimus s.l.	59.86	1	0	0
0070_1C4	METF2_0031468	An. minimus clade II	An. minimus s.l.	0078_3D2	METF2_0031606	An. minimus clade II	An. minimus s.l.	65.8	1	0	0
0070_1D1	METF2_0031468	An. minimus clade II	An. minimus s.l.	0072_4G3	METF2_0031522	An. minimus clade I	An. minimus s.l.	55.47	1	0	0
0070_1D2	METF2_0031468	An. minimus clade II	An. minimus s.l.	0078_2J1	METF2_0031604	An. minimus clade I	An. minimus s.l.	68.09	1	0	0
0070_1F1	METF2_0031469	An. minimus clade II	An. minimus s.l.	0078_2K3	METF2_0031605	An. minimus clade II	An. minimus s.l.	63.48	1	0	0
0070_1F2	METF2_0031469	An. minimus clade II	An. minimus s.l.	0070_1E2	METF2_0031468	An. minimus clade II	An. minimus s.l.	63.77	1	0	0
0070_1F3	METF2_0031469	An. minimus clade II	An. minimus s.l.	0078_2J1	METF2_0031604	An. minimus clade I	An. minimus s.l.	66.92	1	0	0
0070_1F4	METF2_0031469	An. minimus clade II	An. minimus s.l.	0078_2K3	METF2_0031605	An. minimus clade II	An. minimus s.l.	62.96	1	0	0
0070_1H3	METF2_0031470	An. jamesii	An. jamesii	0078_4H4	METF2_0031714	An. jamesii	An. jamesii	66.82	1	0	0
0070_1H4	METF2_0031470	An. jamesii	An. jamesii	0078_4H2	METF2_0031714	An. jamesii	An. jamesii	69.13	1	0	0
0070_1I1	METF2_0031470	An. jamesii	An. jamesii	0078_4G3	METF2_0031714	An. jamesii	An. jamesii	68.43	1	0	0
0070_1I2	METF2_0031470	An. jamesii	An. jamesii	0078_4H1	METF2_0031714	An. jamesii	An. jamesii	61.55	1	0	0
0070_1K1	METF2_0031473	An. culicifacies s.l.	An. culicifacies s.l.	0070_2L3	METF2_0031496	An. culicifacies s.l.	An. culicifacies s.l.	56	1	0	0
0070_1K2	METF2_0031473	An. culicifacies s.l.	An. culicifacies s.l.	0070_2L4	METF2_0031496	An. culicifacies s.l.	An. culicifacies s.l.	33.42	1	0	0
0070_1K3	METF2_0031473	An. culicifacies s.l.	An. culicifacies s.l.	0070_2L1	METF2_0031496	An. culicifacies s.l.	An. culicifacies s.l.	56.69	1	0	0
0070_1K4	METF2_0031473	An. culicifacies s.l.	An. culicifacies s.l.	0070_2K3	METF2_0031496	An. culicifacies s.l.	An. culicifacies s.l.	50.2	1	0	0
0070_2A3	METF2_0031491	An. vagus	An. vagus	0078_3L2	METF2_0031655	An. vagus	An. vagus	72.69	1	0	0
0070_2A4	METF2_0031491	An. vagus	An. vagus	0078_3L4	METF2_0031655	An. vagus	An. vagus	69.22	1	0	0
0070_2B1	METF2_0031491	An. vagus	An. vagus	0078_3L2	METF2_0031655	An. vagus	An. vagus	64.04	1	0	0
0070_2B2	METF2_0031491	An. vagus	An. vagus	0078_4B2	METF2_0031655	An. vagus	An. vagus	65.44	1	0	0
0070_2D1	METF2_0031492	An. jamesii	An. jamesii	0078_4I2	METF2_0031714	An. jamesii	An. jamesii	61.4	1	0	0
0070_2D2	METF2_0031492	An. jamesii	An. jamesii	0078_4I2	METF2_0031714	An. jamesii	An. jamesii	60.14	1	0	0
0070_2D3	METF2_0031492	An. jamesii	An. jamesii	0078_4I3	METF2_0031714	An. jamesii	An. jamesii	59.13	1	0	0
0070_2D4	METF2_0031492	An. jamesii	An. jamesii	0078_4G3	METF2_0031714	An. jamesii	An. jamesii	64.31	1	0	0
0070_2F3	METF2_0031493	An. vagus	An. vagus	0070_2A3	METF2_0031491	An. vagus	An. vagus	59.26	1	0	0
0070_2F4	METF2_0031493	An. vagus	An. vagus	0070_2A3	METF2_0031491	An. vagus	An. vagus	60.62	1	0	0
0070_2G1	METF2_0031493	An. vagus	An. vagus	0070_2A3	METF2_0031491	An. vagus	An. vagus	64.47	1	0	0
0070_2G2	METF2_0031493	An. vagus	An. vagus	0074_1E3	METF2_0031570	An. vagus	An. vagus	59.48	1	0	0
0070_2I1	METF2_0031495	An. culicifacies s.l.	An. culicifacies s.l.	0078_1F1	METF2_0031679	An. culicifacies s.l.	An. culicifacies s.l.	63.1	1	0	0
0070_2I2	METF2_0031495	An. culicifacies s.l.	An. culicifacies s.l.	0070_2K3	METF2_0031496	An. culicifacies s.l.	An. culicifacies s.l.	67.36	1	0	0
0070_2I3	METF2_0031495	An. culicifacies s.l.	An. culicifacies s.l.	0070_3A1	METF2_0031496	An. culicifacies s.l.	An. culicifacies s.l.	65.88	1	0	0
0070_2I4	METF2_0031495	An. culicifacies s.l.	An. culicifacies s.l.	0070_2K4	METF2_0031496	An. culicifacies s.l.	An. culicifacies s.l.	65.34	1	0	0
0070_2K3	METF2_0031496	An. culicifacies s.l.	An. culicifacies s.l.	0078_3E1	METF2_0031609	An. culicifacies s.l.	An. culicifacies s.l.	61.71	1	0	0
0070_2K4	METF2_0031496	An. culicifacies s.l.	An. culicifacies s.l.	0070_2J3	METF2_0031495	An. culicifacies s.l.	An. culicifacies s.l.	67.8	1	0	0
0070_2L1	METF2_0031496	An. culicifacies s.l.	An. culicifacies s.l.	0078_1F1	METF2_0031679	An. culicifacies s.l.	An. culicifacies s.l.	61.47	1	0	0
0070_2L2	METF2_0031496	An. culicifacies s.l.	An. culicifacies s.l.	0078_1F1	METF2_0031679	An. culicifacies s.l.	An. culicifacies s.l.	63.89	1	0	0
0070_3B1	METF2_0031525	An. vagus	An. vagus	0078_3J2	METF2_0031653	An. vagus	An. vagus	61.8	1	0	0
0070_3B2	METF2_0031525	An. vagus	An. vagus	0078_3I3	METF2_0031653	An. vagus	An. vagus	43.56	1	0	0
0070_3B3	METF2_0031525	An. vagus	An. vagus	0078_3J4	METF2_0031653	An. vagus	An. vagus	60.92	1	0	0
0070_3B4	METF2_0031525	An. vagus	An. vagus	0078_3I4	METF2_0031653	An. vagus	An. vagus	42.97	1	0	0
0070_3D3	METF2_0031527	An. annularis s.l.	An. annularis s.l.	0070_3H3	METF2_0031537	An. annularis s.l.	An. annularis s.l.	56.6	1	0	0
0070_3D4	METF2_0031527	An. annularis s.l.	An. annularis s.l.	0070_3J1	METF2_0031540	An. annularis s.l.	An. annularis s.l.	53.18	1	0	0
0070_3E1	METF2_0031527	An. annularis s.l.	An. annularis s.l.	0070_3H3	METF2_0031537	An. annularis s.l.	An. annularis s.l.	60.1	1	0	0
0070_3E2	METF2_0031527	An. annularis s.l.	An. annularis s.l.	0070_3H3	METF2_0031537	An. annularis s.l.	An. annularis s.l.	63.25	1	0	0
0070_3G1	METF2_0031537	An. annularis s.l.	An. annularis s.l.	0070_3J4	METF2_0031540	An. annularis s.l.	An. annularis s.l.	59.14	1	0	0
0070_3G2	METF2_0031537	An. annularis s.l.	An. annularis s.l.	0070_3E3	METF2_0031527	An. annularis s.l.	An. annularis s.l.	56.45	1	0	0
0070_3G3	METF2_0031537	An. annularis s.l.	An. annularis s.l.	0070_3J4	METF2_0031540	An. annularis s.l.	An. annularis s.l.	60.55	1	0	0
0070_3G4	METF2_0031537	An. annularis s.l.	An. annularis s.l.	0070_3J4	METF2_0031540	An. annularis s.l.	An. annularis s.l.	61.12	1	0	0
0070_3I3	METF2_0031540	An. annularis s.l.	An. annularis s.l.	0070_3I1	METF2_0031537	An. annularis s.l.	An. annularis s.l.	60.3	1	0	0
0070_3I4	METF2_0031540	An. annularis s.l.	An. annularis s.l.	0070_3F3	METF2_0031527	An. annularis s.l.	An. annularis s.l.	58.53	1	0	0
0070_3J1	METF2_0031540	An. annularis s.l.	An. annularis s.l.	0070_3F3	METF2_0031527	An. annularis s.l.	An. annularis s.l.	58.09	1	0	0
0070_3J2	METF2_0031540	An. annularis s.l.	An. annularis s.l.	0070_3I1	METF2_0031537	An. annularis s.l.	An. annularis s.l.	56.03	1	0	0
0070_3L1	METF2_0031547	An. splendidus	An. splendidus	0082_4K1	METF2_0031758	An. splendidus	An. splendidus	34.25	1	0	0
0070_3L2	METF2_0031547	An. splendidus	An. splendidus	0078_1J4	METF2_0031680	An. splendidus	An. splendidus	27.25	1	0	0
0070_3L3	METF2_0031547	An. splendidus	An. splendidus	0082_4J1	METF2_0031758	An. splendidus	An. splendidus	30.77	1	0	0
0070_3L4	METF2_0031547	An. splendidus	An. splendidus	0082_4K1	METF2_0031758	An. splendidus	An. splendidus	29.18	1	0	0
0070_4B3	METF2_0031552	An. sawadwongporni	An. sawadwongporni	0070_4J2	METF2_0031479	An. sawadwongporni	An. sawadwongporni	59.04	1	0	0
0070_4B4	METF2_0031552	An. sawadwongporni	An. sawadwongporni	0070_4J4	METF2_0031479	An. sawadwongporni	An. sawadwongporni	57.41	1	0	0
0070_4C1	METF2_0031552	An. sawadwongporni	An. sawadwongporni	0070_4J2	METF2_0031479	An. sawadwongporni	An. sawadwongporni	55.58	1	0	0
0070_4C2	METF2_0031552	An. sawadwongporni	An. sawadwongporni	0070_4J3	METF2_0031479	An. sawadwongporni	An. sawadwongporni	56.15	1	0	0
0070_4E1	METF2_0031556	An. nivipes	An. nivipes	0072_4E4	METF2_0031521	An. nivipes	An. nivipes	52.31	1	0	0
0070_4E2	METF2_0031556	An. nivipes	An. nivipes	0072_4G2	METF2_0031521	An. nivipes	An. nivipes	56.06	1	0	0
0070_4E3	METF2_0031556	An. nivipes	An. nivipes	0082_2G4	METF2_0031615	An. nivipes	An. nivipes	61.08	1	0	0
0070_4E4	METF2_0031556	An. nivipes	An. nivipes	0082_2G4	METF2_0031615	An. nivipes	An. nivipes	54.56	1	0	0
0070_4G3	METF2_0031568	An. maculatus	An. maculatus	0072_1G2	METF2_0031489	An. maculatus	An. maculatus	68.56	1	0	0
0070_4G4	METF2_0031568	An. maculatus	An. maculatus	0082_3C3	METF2_0031657	An. maculatus	An. maculatus	62.77	1	0	0
0070_4H1	METF2_0031568	An. maculatus	An. maculatus	0082_2I1	METF2_0031616	An. maculatus	An. maculatus	66.95	1	0	0
0070_4H2	METF2_0031568	An. maculatus	An. maculatus	0082_2J1	METF2_0031616	An. maculatus	An. maculatus	64.07	1	0	0
0070_4J1	METF2_0031479	An. sawadwongporni	An. sawadwongporni	0070_4B3	METF2_0031552	An. sawadwongporni	An. sawadwongporni	60.69	1	0	0
0070_4J2	METF2_0031479	An. sawadwongporni	An. sawadwongporni	0070_4C4	METF2_0031552	An. sawadwongporni	An. sawadwongporni	57.13	1	0	0
0070_4J3	METF2_0031479	An. sawadwongporni	An. sawadwongporni	0072_3L1	METF2_0031516	An. sawadwongporni	An. sawadwongporni	56.94	1	0	0
0070_4J4	METF2_0031479	An. sawadwongporni	An. sawadwongporni	0070_4B4	METF2_0031552	An. sawadwongporni	An. sawadwongporni	60.63	1	0	0
0072_1A1	METF2_0031480	An. minimus clade II	An. minimus s.l.	0072_1K2	METF2_0031507	An. minimus clade II	An. minimus s.l.	62.45	1	0	0
0072_1A2	METF2_0031480	An. minimus clade II	An. minimus s.l.	0072_1L3	METF2_0031507	An. minimus clade II	An. minimus s.l.	65.91	1	0	0
0072_1A3	METF2_0031480	An. minimus clade II	An. minimus s.l.	0072_1H4	METF2_0031503	An. minimus clade II	An. minimus s.l.	64	1	0	0
0072_1A4	METF2_0031480	An. minimus clade II	An. minimus s.l.	0072_4I2	METF2_0031522	An. minimus clade I	An. minimus s.l.	59.27	1	0	0
0072_1C3	METF2_0031488	An. maculatus	An. maculatus	0072_1G2	METF2_0031489	An. maculatus	An. maculatus	68.19	1	0	0
0072_1C4	METF2_0031488	An. maculatus	An. maculatus	0072_1F4	METF2_0031489	An. maculatus	An. maculatus	64.29	1	0	0
0072_1D1	METF2_0031488	An. maculatus	An. maculatus	0072_1G2	METF2_0031489	An. maculatus	An. maculatus	62.43	1	0	0
0072_1D2	METF2_0031488	An. maculatus	An. maculatus	0082_3B2	METF2_0031657	An. maculatus	An. maculatus	66.19	1	0	0
0072_1F1	METF2_0031489	An. maculatus	An. maculatus	0082_3C3	METF2_0031657	An. maculatus	An. maculatus	61.97	1	0	0
0072_1F2	METF2_0031489	An. maculatus	An. maculatus	0082_3D2	METF2_0031657	An. maculatus	An. maculatus	62.84	1	0	0
0072_1F3	METF2_0031489	An. maculatus	An. maculatus	0058_3G2	METF2_0018430	An. maculatus	An. maculatus	65.54	1	0	0
0072_1F4	METF2_0031489	An. maculatus	An. maculatus	0082_3D2	METF2_0031657	An. maculatus	An. maculatus	62.79	1	0	0
0072_1H3	METF2_0031503	An. minimus clade II	An. minimus s.l.	0058_3B2	METF2_0013969	An. minimus clade II	An. minimus s.l.	39.2	1	0	0
0072_1H4	METF2_0031503	An. minimus clade II	An. minimus s.l.	0072_1A3	METF2_0031480	An. minimus clade II	An. minimus s.l.	67.45	1	0	0
0072_1I1	METF2_0031503	An. minimus clade II	An. minimus s.l.	0082_2D4	METF2_0031614	An. minimus clade II	An. minimus s.l.	67.86	1	0	0
0072_1I2	METF2_0031503	An. minimus clade II	An. minimus s.l.	0072_4D3	METF2_0031518	An. minimus clade II	An. minimus s.l.	39.33	1	0	0
0072_1K1	METF2_0031507	An. minimus clade II	An. minimus s.l.	0072_1B1	METF2_0031480	An. minimus clade II	An. minimus s.l.	67.13	1	0	0
0072_1K2	METF2_0031507	An. minimus clade II	An. minimus s.l.	0072_4H2	METF2_0031522	An. minimus clade I	An. minimus s.l.	66.99	1	0	0
0072_1K3	METF2_0031507	An. minimus clade II	An. minimus s.l.	0072_1C1	METF2_0031480	An. minimus clade II	An. minimus s.l.	64.99	1	0	0
0072_1K4	METF2_0031507	An. minimus clade II	An. minimus s.l.	0072_1I1	METF2_0031503	An. minimus clade II	An. minimus s.l.	63.26	1	0	0
0072_2A3	METF2_0031553	An. culicifacies s.l.	An. culicifacies s.l.	0078_3F3	METF2_0031609	An. culicifacies s.l.	An. culicifacies s.l.	58.69	1	0	0
0072_2A4	METF2_0031553	An. culicifacies s.l.	An. culicifacies s.l.	0072_2F1	METF2_0031482	An. culicifacies s.l.	An. culicifacies s.l.	63.8	1	0	0
0072_2B1	METF2_0031553	An. culicifacies s.l.	An. culicifacies s.l.	0078_3F3	METF2_0031609	An. culicifacies s.l.	An. culicifacies s.l.	55.14	1	0	0
0072_2B2	METF2_0031553	An. culicifacies s.l.	An. culicifacies s.l.	0072_2J4	METF2_0031484	An. culicifacies s.l.	An. culicifacies s.l.	56.47	1	0	0
0072_2D1	METF2_0031482	An. culicifacies s.l.	An. culicifacies s.l.	0072_2C3	METF2_0031553	An. culicifacies s.l.	An. culicifacies s.l.	64	1	0	0
0072_2D2	METF2_0031482	An. culicifacies s.l.	An. culicifacies s.l.	0072_2G2	METF2_0031483	An. culicifacies s.l.	An. culicifacies s.l.	61.04	1	0	0
0072_2D3	METF2_0031482	An. culicifacies s.l.	An. culicifacies s.l.	0072_2C3	METF2_0031553	An. culicifacies s.l.	An. culicifacies s.l.	61.41	1	0	0
0072_2D4	METF2_0031482	An. culicifacies s.l.	An. culicifacies s.l.	0072_2H3	METF2_0031483	An. culicifacies s.l.	An. culicifacies s.l.	59.55	1	0	0
0072_2F3	METF2_0031483	An. culicifacies s.l.	An. culicifacies s.l.	0072_2B4	METF2_0031553	An. culicifacies s.l.	An. culicifacies s.l.	61.39	1	0	0
0072_2F4	METF2_0031483	An. culicifacies s.l.	An. culicifacies s.l.	0072_2C3	METF2_0031553	An. culicifacies s.l.	An. culicifacies s.l.	59.5	1	0	0
0072_2G1	METF2_0031483	An. culicifacies s.l.	An. culicifacies s.l.	0072_2F1	METF2_0031482	An. culicifacies s.l.	An. culicifacies s.l.	59.51	1	0	0
0072_2G2	METF2_0031483	An. culicifacies s.l.	An. culicifacies s.l.	0072_2C3	METF2_0031553	An. culicifacies s.l.	An. culicifacies s.l.	61.82	1	0	0
0072_2I1	METF2_0031484	An. culicifacies s.l.	An. culicifacies s.l.	0072_2G4	METF2_0031483	An. culicifacies s.l.	An. culicifacies s.l.	56.93	1	0	0
0072_2I2	METF2_0031484	An. culicifacies s.l.	An. culicifacies s.l.	0072_2G4	METF2_0031483	An. culicifacies s.l.	An. culicifacies s.l.	60.5	1	0	0
0072_2I3	METF2_0031484	An. culicifacies s.l.	An. culicifacies s.l.	0072_2B3	METF2_0031553	An. culicifacies s.l.	An. culicifacies s.l.	58.81	1	0	0
0072_2I4	METF2_0031484	An. culicifacies s.l.	An. culicifacies s.l.	0072_2H4	METF2_0031483	An. culicifacies s.l.	An. culicifacies s.l.	56.91	1	0	0
0072_2K3	METF2_0031485	An. vagus	An. vagus	0074_3L3	METF2_0031601	An. vagus	An. vagus	59.47	1	0	0
0072_2K4	METF2_0031485	An. vagus	An. vagus	0032_3G2	METF2_0009109	An. vagus	An. vagus	57.71	1	0	0
0072_2L1	METF2_0031485	An. vagus	An. vagus	0078_4A1	METF2_0031655	An. vagus	An. vagus	63.74	1	0	0
0072_2L2	METF2_0031485	An. vagus	An. vagus	0078_4B1	METF2_0031655	An. vagus	An. vagus	61.81	1	0	0
0072_3B1	METF2_0031510	An. vagus	An. vagus	0074_3L3	METF2_0031601	An. vagus	An. vagus	60.36	1	0	0
0072_3B2	METF2_0031510	An. vagus	An. vagus	0074_1C3	METF2_0031570	An. vagus	An. vagus	51.86	1	0	0
0072_3B3	METF2_0031510	An. vagus	An. vagus	0032_3I1	METF2_0009109	An. vagus	An. vagus	65.1	1	0	0
0072_3B4	METF2_0031510	An. vagus	An. vagus	0072_3A4	METF2_0031485	An. vagus	An. vagus	57.26	1	0	0
0072_3D3	METF2_0031513	An. varuna	An. varuna	0072_4J4	METF2_0031558	An. varuna	An. varuna	63.46	1	0	0
0072_3D4	METF2_0031513	An. varuna	An. varuna	0072_4K1	METF2_0031558	An. varuna	An. varuna	45.6	1	0	0
0072_3E1	METF2_0031513	An. varuna	An. varuna	0072_4J4	METF2_0031558	An. varuna	An. varuna	65.43	1	0	0
0072_3E2	METF2_0031513	An. varuna	An. varuna	0072_4K1	METF2_0031558	An. varuna	An. varuna	59.68	1	0	0
0072_3L1	METF2_0031516	An. sawadwongporni	An. sawadwongporni	0070_4J3	METF2_0031479	An. sawadwongporni	An. sawadwongporni	58.71	1	0	0
0072_3L2	METF2_0031516	An. sawadwongporni	An. sawadwongporni	0070_4K1	METF2_0031479	An. sawadwongporni	An. sawadwongporni	52.31	1	0	0
0072_3L3	METF2_0031516	An. sawadwongporni	An. sawadwongporni	0070_4K3	METF2_0031479	An. sawadwongporni	An. sawadwongporni	58.09	1	0	0
0072_3L4	METF2_0031516	An. sawadwongporni	An. sawadwongporni	0070_4J3	METF2_0031479	An. sawadwongporni	An. sawadwongporni	52.64	1	0	0
0072_4B3	METF2_0031518	An. minimus clade II	An. minimus s.l.	0058_3B1	METF2_0013969	An. minimus clade II	An. minimus s.l.	58.75	1	0	0
0072_4B4	METF2_0031518	An. minimus clade II	An. minimus s.l.	0024_3B2	METF2_0005892	An. minimus clade I	An. minimus s.l.	58.45	1	0	0
0072_4C1	METF2_0031518	An. minimus clade II	An. minimus s.l.	0072_1H4	METF2_0031503	An. minimus clade II	An. minimus s.l.	58.84	1	0	0
0072_4C2	METF2_0031518	An. minimus clade II	An. minimus s.l.	0024_3B2	METF2_0005892	An. minimus clade I	An. minimus s.l.	62.98	1	0	0
0072_4E1	METF2_0031521	An. nivipes	An. nivipes	0082_2G4	METF2_0031615	An. nivipes	An. nivipes	61.92	1	0	0
0072_4E2	METF2_0031521	An. nivipes	An. nivipes	0082_2G1	METF2_0031615	An. nivipes	An. nivipes	62.93	1	0	0
0072_4E3	METF2_0031521	An. nivipes	An. nivipes	0082_2H4	METF2_0031615	An. nivipes	An. nivipes	58.66	1	0	0
0072_4E4	METF2_0031521	An. nivipes	An. nivipes	0082_2G1	METF2_0031615	An. nivipes	An. nivipes	68.78	1	0	0
0072_4G3	METF2_0031522	An. minimus clade I	An. minimus s.l.	0082_2C4	METF2_0031613	An. minimus clade II	An. minimus s.l.	68.54	1	0	0
0072_4G4	METF2_0031522	An. minimus clade I	An. minimus s.l.	0082_2B1	METF2_0031613	An. minimus clade II	An. minimus s.l.	63.18	1	0	0
0072_4H1	METF2_0031522	An. minimus clade I	An. minimus s.l.	0072_1I4	METF2_0031503	An. minimus clade II	An. minimus s.l.	58.12	1	0	0
0072_4H2	METF2_0031522	An. minimus clade I	An. minimus s.l.	0082_2B4	METF2_0031613	An. minimus clade II	An. minimus s.l.	71.11	1	0	0
0072_4J1	METF2_0031558	An. varuna	An. varuna	0072_3E3	METF2_0031513	An. varuna	An. varuna	46.89	1	0	0
0072_4J2	METF2_0031558	An. varuna	An. varuna	0072_3F4	METF2_0031513	An. varuna	An. varuna	57.55	1	0	0
0072_4J3	METF2_0031558	An. varuna	An. varuna	0072_3E4	METF2_0031513	An. varuna	An. varuna	55.87	1	0	0
0072_4J4	METF2_0031558	An. varuna	An. varuna	0072_3F2	METF2_0031513	An. varuna	An. varuna	61.8	1	0	0
0074_1A1	METF2_0031559	An. annularis s.l.	An. annularis s.l.	0074_3A3	METF2_0031580	An. sp. nr. annularis	An. annularis s.l.	50.56	1	0	0
0074_1A2	METF2_0031559	An. annularis s.l.	An. annularis s.l.	0070_3E2	METF2_0031527	An. annularis s.l.	An. annularis s.l.	50.39	1	0	0
0074_1A3	METF2_0031559	An. annularis s.l.	An. annularis s.l.	0070_3J4	METF2_0031540	An. annularis s.l.	An. annularis s.l.	58.17	1	0	0
0074_1A4	METF2_0031559	An. annularis s.l.	An. annularis s.l.	0074_2K3	METF2_0031580	An. sp. nr. annularis	An. annularis s.l.	46.37	1	0	0
0074_1C3	METF2_0031570	An. vagus	An. vagus	0070_1A1	METF2_0031467	An. vagus	An. vagus	61.76	1	0	0
0074_1C4	METF2_0031570	An. vagus	An. vagus	0074_3L4	METF2_0031601	An. vagus	An. vagus	61.44	1	0	0
0074_1D1	METF2_0031570	An. vagus	An. vagus	0032_3G1	METF2_0009109	An. vagus	An. vagus	62.23	1	0	0
0074_1D2	METF2_0031570	An. vagus	An. vagus	0074_2C3	METF2_0031574	An. vagus	An. vagus	56.41	1	0	0
0074_1F1	METF2_0031571	An. dravidicus	An. dravidicus	0082_2J4	METF2_0031616	An. maculatus	An. maculatus	51.62	0	1	0
0074_1F2	METF2_0031571	An. dravidicus	An. dravidicus	0082_2J4	METF2_0031616	An. maculatus	An. maculatus	48.09	0	1	0
0074_1F3	METF2_0031571	An. dravidicus	An. dravidicus	0082_2J3	METF2_0031616	An. maculatus	An. maculatus	40.13	0	1	0
0074_1F4	METF2_0031571	An. dravidicus	An. dravidicus	0082_2K1	METF2_0031616	An. maculatus	An. maculatus	49.54	0	1	0
0074_1H3	METF2_0031572	An. dravidicus	An. dravidicus	0074_1G3	METF2_0031571	An. dravidicus	An. dravidicus	45.73	1	0	0
0074_1H4	METF2_0031572	An. dravidicus	An. dravidicus	0074_1G3	METF2_0031571	An. dravidicus	An. dravidicus	54.42	1	0	0
0074_1I1	METF2_0031572	An. dravidicus	An. dravidicus	0074_1F2	METF2_0031571	An. dravidicus	An. dravidicus	44.5	1	0	0
0074_1I2	METF2_0031572	An. dravidicus	An. dravidicus	0074_1F3	METF2_0031571	An. dravidicus	An. dravidicus	22.75	1	0	0
0074_1K1	METF2_0031573	An. sawadwongporni	An. sawadwongporni	0020_1C3	METF2_0005956	An. pseudowillmori	An. pseudowillmori	0	0	1	0
0074_1K2	METF2_0031573	An. sawadwongporni	An. sawadwongporni	0072_4A2	METF2_0031516	An. sawadwongporni	An. sawadwongporni	13.35	1	0	0
0074_1K3	METF2_0031573	An. sawadwongporni	An. sawadwongporni	0072_3L2	METF2_0031516	An. sawadwongporni	An. sawadwongporni	15.58	1	0	0
0074_1K4	METF2_0031573	An. sawadwongporni	An. sawadwongporni	0070_4K3	METF2_0031479	An. sawadwongporni	An. sawadwongporni	15.94	1	0	0
0074_2A3	METF2_0031574	An. vagus	An. vagus	0072_3D1	METF2_0031510	An. vagus	An. vagus	54.11	1	0	0
0074_2A4	METF2_0031574	An. vagus	An. vagus	0072_2L2	METF2_0031485	An. vagus	An. vagus	54.13	1	0	0
0074_2B1	METF2_0031574	An. vagus	An. vagus	0074_1E3	METF2_0031570	An. vagus	An. vagus	53.94	1	0	0
0074_2B2	METF2_0031574	An. vagus	An. vagus	0074_1E3	METF2_0031570	An. vagus	An. vagus	64.36	1	0	0
0074_2D1	METF2_0031575	An. jamesii	An. jamesii	0074_4K3	METF2_0031676	An. jamesii	An. jamesii	62.63	1	0	0
0074_2D2	METF2_0031575	An. jamesii	An. jamesii	0058_2A1	METF2_0013917	An. jamesii	An. jamesii	33.34	1	0	0
0074_2D3	METF2_0031575	An. jamesii	An. jamesii	0082_3G3	METF2_0031688	An. jamesii	An. jamesii	56.95	1	0	0
0074_2D4	METF2_0031575	An. jamesii	An. jamesii	0070_1J4	METF2_0031470	An. jamesii	An. jamesii	31.92	1	0	0
0074_2F3	METF2_0031577	An. annularis s.l.	An. annularis s.l.	0074_2L3	METF2_0031580	An. sp. nr. annularis	An. annularis s.l.	57.92	1	0	0
0074_2F4	METF2_0031577	An. annularis s.l.	An. annularis s.l.	0074_2L3	METF2_0031580	An. sp. nr. annularis	An. annularis s.l.	57.78	1	0	0
0074_2G1	METF2_0031577	An. annularis s.l.	An. annularis s.l.	0074_2K3	METF2_0031580	An. sp. nr. annularis	An. annularis s.l.	55.69	1	0	0
0074_2G2	METF2_0031577	An. annularis s.l.	An. annularis s.l.	0074_2L3	METF2_0031580	An. sp. nr. annularis	An. annularis s.l.	58.9	1	0	0
0074_2I1	METF2_0031579	An. annularis s.l.	An. annularis s.l.	0074_2K4	METF2_0031580	An. sp. nr. annularis	An. annularis s.l.	41.09	1	0	0
0074_2I2	METF2_0031579	An. annularis s.l.	An. annularis s.l.	0074_2K3	METF2_0031580	An. sp. nr. annularis	An. annularis s.l.	44.69	1	0	0
0074_2I3	METF2_0031579	An. annularis s.l.	An. annularis s.l.	0074_2K3	METF2_0031580	An. sp. nr. annularis	An. annularis s.l.	49.21	1	0	0
0074_2I4	METF2_0031579	An. annularis s.l.	An. annularis s.l.	0074_2K3	METF2_0031580	An. sp. nr. annularis	An. annularis s.l.	50.32	1	0	0
0074_2K3	METF2_0031580	An. sp. nr. annularis	An. annularis s.l.	0074_2H1	METF2_0031577	An. annularis s.l.	An. annularis s.l.	56.19	1	0	0
0074_2K4	METF2_0031580	An. sp. nr. annularis	An. annularis s.l.	0074_2G1	METF2_0031577	An. annularis s.l.	An. annularis s.l.	55.03	1	0	0
0074_2L1	METF2_0031580	An. sp. nr. annularis	An. annularis s.l.	0074_1A2	METF2_0031559	An. annularis s.l.	An. annularis s.l.	50.37	1	0	0
0074_2L2	METF2_0031580	An. sp. nr. annularis	An. annularis s.l.	0074_2F3	METF2_0031577	An. annularis s.l.	An. annularis s.l.	52.35	1	0	0
0074_3B1	METF2_0031584	An. minimus clade II	An. minimus s.l.	0072_1H4	METF2_0031503	An. minimus clade II	An. minimus s.l.	58.17	1	0	0
0074_3B2	METF2_0031584	An. minimus clade II	An. minimus s.l.	0058_3B3	METF2_0013969	An. minimus clade II	An. minimus s.l.	39.15	1	0	0
0074_3B3	METF2_0031584	An. minimus clade II	An. minimus s.l.	0082_2D4	METF2_0031614	An. minimus clade II	An. minimus s.l.	57.93	1	0	0
0074_3B4	METF2_0031584	An. minimus clade II	An. minimus s.l.	0024_2C1	METF2_0005843	An. minimus clade II	An. minimus s.l.	39.31	1	0	0
0074_3D3	METF2_0031586	An. minimus	An. minimus s.l.	0024_3D1	METF2_0005892	An. minimus clade I	An. minimus s.l.	44.75	1	0	0
0074_3D4	METF2_0031586	An. minimus	An. minimus s.l.	0072_4D3	METF2_0031518	An. minimus clade II	An. minimus s.l.	33.58	1	0	0
0074_3E1	METF2_0031586	An. minimus	An. minimus s.l.	0024_3B1	METF2_0005892	An. minimus clade I	An. minimus s.l.	33.58	1	0	0
0074_3E2	METF2_0031586	An. minimus	An. minimus s.l.	0074_3K3	METF2_0031589	An. minimus	An. minimus s.l.	28.84	1	0	0
0074_3G1	METF2_0031588	An. annularis s.l.	An. annularis s.l.	0074_2K3	METF2_0031580	An. sp. nr. annularis	An. annularis s.l.	58.06	1	0	0
0074_3G2	METF2_0031588	An. annularis s.l.	An. annularis s.l.	0074_2K3	METF2_0031580	An. sp. nr. annularis	An. annularis s.l.	52.11	1	0	0
0074_3G3	METF2_0031588	An. annularis s.l.	An. annularis s.l.	0074_1B3	METF2_0031559	An. annularis s.l.	An. annularis s.l.	55.4	1	0	0
0074_3G4	METF2_0031588	An. annularis s.l.	An. annularis s.l.	0074_3A3	METF2_0031580	An. sp. nr. annularis	An. annularis s.l.	58.87	1	0	0
0074_3I3	METF2_0031589	An. minimus	An. minimus s.l.	0024_3B2	METF2_0005892	An. minimus clade I	An. minimus s.l.	53.28	1	0	0
0074_3I4	METF2_0031589	An. minimus	An. minimus s.l.	0072_1J4	METF2_0031503	An. minimus clade II	An. minimus s.l.	53.63	1	0	0
0074_3J1	METF2_0031589	An. minimus	An. minimus s.l.	0072_4C1	METF2_0031518	An. minimus clade II	An. minimus s.l.	46.74	1	0	0
0074_3J2	METF2_0031589	An. minimus	An. minimus s.l.	0024_3D1	METF2_0005892	An. minimus clade I	An. minimus s.l.	48.11	1	0	0
0074_3L1	METF2_0031601	An. vagus	An. vagus	0072_2L2	METF2_0031485	An. vagus	An. vagus	62.78	1	0	0
0074_3L2	METF2_0031601	An. vagus	An. vagus	0078_3L2	METF2_0031655	An. vagus	An. vagus	63.7	1	0	0
0074_3L3	METF2_0031601	An. vagus	An. vagus	0074_1E3	METF2_0031570	An. vagus	An. vagus	63.63	1	0	0
0074_3L4	METF2_0031601	An. vagus	An. vagus	0074_1D3	METF2_0031570	An. vagus	An. vagus	61.27	1	0	0
0074_4B3	METF2_0031647	An. culicifacies s.l.	An. culicifacies s.l.	0072_2G4	METF2_0031483	An. culicifacies s.l.	An. culicifacies s.l.	18.68	1	0	0
0074_4B4	METF2_0031647	An. culicifacies s.l.	An. culicifacies s.l.	0024_3H4	METF2_0005914	An. culicifacies s.l.	An. culicifacies s.l.	25.49	1	0	0
0074_4C1	METF2_0031647	An. culicifacies s.l.	An. culicifacies s.l.	0072_2C4	METF2_0031553	An. culicifacies s.l.	An. culicifacies s.l.	33.11	1	0	0
0074_4C2	METF2_0031647	An. culicifacies s.l.	An. culicifacies s.l.	0078_3D4	METF2_0031609	An. culicifacies s.l.	An. culicifacies s.l.	24.72	1	0	0
0074_4E1	METF2_0031673	An. kochi	An. kochi	0032_2G2	METF2_0009062	An. kochi	An. kochi	44.13	1	0	0
0074_4E2	METF2_0031673	An. kochi	An. kochi	0024_1F3	METF2_0005832	An. kochi	An. kochi	44.19	1	0	0
0074_4E3	METF2_0031673	An. kochi	An. kochi	0020_3H3	METF2_0008961	An. kochi	An. kochi	41.65	1	0	0
0074_4E4	METF2_0031673	An. kochi	An. kochi	0020_3H2	METF2_0008961	An. kochi	An. kochi	49.46	1	0	0
0074_4G3	METF2_0031674	An. saeungae	An. saeungae	0082_1F4	METF2_0031753	An. saeungae	An. saeungae	62.7	1	0	0
0074_4G4	METF2_0031674	An. saeungae	An. saeungae	0082_1G2	METF2_0031753	An. saeungae	An. saeungae	60.3	1	0	0
0074_4H1	METF2_0031674	An. saeungae	An. saeungae	0082_1G2	METF2_0031753	An. saeungae	An. saeungae	62.03	1	0	0
0074_4H2	METF2_0031674	An. saeungae	An. saeungae	0082_1F2	METF2_0031753	An. saeungae	An. saeungae	59.55	1	0	0
0074_4J1	METF2_0031676	An. jamesii	An. jamesii	0074_2E4	METF2_0031575	An. jamesii	An. jamesii	58.07	1	0	0
0074_4J2	METF2_0031676	An. jamesii	An. jamesii	0082_3K3	METF2_0031689	An. jamesii	An. jamesii	52.72	1	0	0
0074_4J3	METF2_0031676	An. jamesii	An. jamesii	0082_3I4	METF2_0031689	An. jamesii	An. jamesii	62.68	1	0	0
0074_4J4	METF2_0031676	An. jamesii	An. jamesii	0082_3I1	METF2_0031688	An. jamesii	An. jamesii	58.52	1	0	0
0078_1A1	METF2_0031677	An. kochi	An. kochi	0032_2F4	METF2_0009062	An. kochi	An. kochi	38.4	1	0	0
0078_1A2	METF2_0031677	An. kochi	An. kochi	0046_3K2	METF2_0009013	An. kochi	An. kochi	45.29	1	0	0
0078_1A3	METF2_0031677	An. kochi	An. kochi	0046_3K2	METF2_0009013	An. kochi	An. kochi	43.69	1	0	0
0078_1A4	METF2_0031677	An. kochi	An. kochi	0046_3I4	METF2_0009013	An. kochi	An. kochi	40.2	1	0	0
0078_1C3	METF2_0031678	An. saeungae	An. saeungae	0082_1F1	METF2_0031753	An. saeungae	An. saeungae	57.49	1	0	0
0078_1C4	METF2_0031678	An. saeungae	An. saeungae	0074_4I2	METF2_0031674	An. saeungae	An. saeungae	56.65	1	0	0
0078_1D1	METF2_0031678	An. saeungae	An. saeungae	0082_1G4	METF2_0031753	An. saeungae	An. saeungae	60.15	1	0	0
0078_1D2	METF2_0031678	An. saeungae	An. saeungae	0078_2B3	METF2_0031712	An. saeungae	An. saeungae	57.19	1	0	0
0078_1F1	METF2_0031679	An. culicifacies s.l.	An. culicifacies s.l.	0070_2L3	METF2_0031496	An. culicifacies s.l.	An. culicifacies s.l.	63.63	1	0	0
0078_1F2	METF2_0031679	An. culicifacies s.l.	An. culicifacies s.l.	0078_4D4	METF2_0031656	An. culicifacies s.l.	An. culicifacies s.l.	62.48	1	0	0
0078_1F3	METF2_0031679	An. culicifacies s.l.	An. culicifacies s.l.	0070_2J3	METF2_0031495	An. culicifacies s.l.	An. culicifacies s.l.	61.53	1	0	0
0078_1F4	METF2_0031679	An. culicifacies s.l.	An. culicifacies s.l.	0078_4D4	METF2_0031656	An. culicifacies s.l.	An. culicifacies s.l.	67.78	1	0	0
0078_1H3	METF2_0031680	An. splendidus	An. splendidus	0052_3F3	METF2_0013823	An. splendidus	An. splendidus	56.13	1	0	0
0078_1H4	METF2_0031680	An. splendidus	An. splendidus	0052_3D3	METF2_0013823	An. splendidus	An. splendidus	53.67	1	0	0
0078_1I1	METF2_0031680	An. splendidus	An. splendidus	0052_3F3	METF2_0013823	An. splendidus	An. splendidus	50	1	0	0
0078_1I2	METF2_0031680	An. splendidus	An. splendidus	0052_3E4	METF2_0013823	An. splendidus	An. splendidus	55.6	1	0	0
0078_1K1	METF2_0031708	An. campestris/wejchoochotei	An. campestris/wejchoochotei	0078_2B1	METF2_0031712	An. saeungae	An. saeungae	44.92	0	0	1
0078_1K2	METF2_0031708	An. campestris/wejchoochotei	An. campestris/wejchoochotei	0082_1E2	METF2_0031722	An. dissidens	An. dissidens	47.5	0	0	1
0078_1K3	METF2_0031708	An. campestris/wejchoochotei	An. campestris/wejchoochotei	0020_2I4	METF2_0006000	An. dissidens	An. dissidens	47.14	0	0	1
0078_1K4	METF2_0031708	An. campestris/wejchoochotei	An. campestris/wejchoochotei	0078_4K1	METF2_0031716	An. dissidens	An. dissidens	47.73	0	0	1
0078_2A3	METF2_0031712	An. saeungae	An. saeungae	0078_1E2	METF2_0031678	An. saeungae	An. saeungae	54.38	1	0	0
0078_2A4	METF2_0031712	An. saeungae	An. saeungae	0078_1C3	METF2_0031678	An. saeungae	An. saeungae	56.91	1	0	0
0078_2B1	METF2_0031712	An. saeungae	An. saeungae	0078_1C3	METF2_0031678	An. saeungae	An. saeungae	53.42	1	0	0
0078_2B2	METF2_0031712	An. saeungae	An. saeungae	0078_1D1	METF2_0031678	An. saeungae	An. saeungae	55.09	1	0	0
0078_2D1	METF2_0031749	An. baimaii	An. dirus s.l.	0020_1J2	METF2_0005978	An. baimaii	An. dirus s.l.	53.12	1	0	0
0078_2D2	METF2_0031749	An. baimaii	An. dirus s.l.	0020_3L3	METF2_0009007	An. baimaii	An. dirus s.l.	54.58	1	0	0
0078_2D3	METF2_0031749	An. baimaii	An. dirus s.l.	0032_3D4	METF2_0009104	An. baimaii	An. dirus s.l.	61.19	1	0	0
0078_2D4	METF2_0031749	An. baimaii	An. dirus s.l.	0032_3D4	METF2_0009104	An. baimaii	An. dirus s.l.	62.09	1	0	0
0078_2F3	METF2_0031603	An. jamesii	An. jamesii	0082_3G3	METF2_0031688	An. jamesii	An. jamesii	55.03	1	0	0
0078_2F4	METF2_0031603	An. jamesii	An. jamesii	0070_1H4	METF2_0031470	An. jamesii	An. jamesii	50.71	1	0	0
0078_2G1	METF2_0031603	An. jamesii	An. jamesii	0070_2E2	METF2_0031492	An. jamesii	An. jamesii	53.82	1	0	0
0078_2G2	METF2_0031603	An. jamesii	An. jamesii	0070_1H3	METF2_0031470	An. jamesii	An. jamesii	51.23	1	0	0
0078_2I1	METF2_0031604	An. minimus clade I	An. minimus s.l.	0070_1E1	METF2_0031468	An. minimus clade II	An. minimus s.l.	67.08	1	0	0
0078_2I2	METF2_0031604	An. minimus clade I	An. minimus s.l.	0070_1C4	METF2_0031468	An. minimus clade II	An. minimus s.l.	66.56	1	0	0
0078_2I3	METF2_0031604	An. minimus clade I	An. minimus s.l.	0070_1E1	METF2_0031468	An. minimus clade II	An. minimus s.l.	66.28	1	0	0
0078_2I4	METF2_0031604	An. minimus clade I	An. minimus s.l.	0070_1C4	METF2_0031468	An. minimus clade II	An. minimus s.l.	65.29	1	0	0
0078_2K3	METF2_0031605	An. minimus clade II	An. minimus s.l.	0070_1F1	METF2_0031469	An. minimus clade II	An. minimus s.l.	68.29	1	0	0
0078_2K4	METF2_0031605	An. minimus clade II	An. minimus s.l.	0070_1G1	METF2_0031469	An. minimus clade II	An. minimus s.l.	67.86	1	0	0
0078_2L1	METF2_0031605	An. minimus clade II	An. minimus s.l.	0070_1G2	METF2_0031469	An. minimus clade II	An. minimus s.l.	66.36	1	0	0
0078_2L2	METF2_0031605	An. minimus clade II	An. minimus s.l.	0070_1G2	METF2_0031469	An. minimus clade II	An. minimus s.l.	66.09	1	0	0
0078_3B1	METF2_0031606	An. minimus clade II	An. minimus s.l.	0044_1H4	METF2_0005844	An. minimus clade II	An. minimus s.l.	70.29	1	0	0
0078_3B2	METF2_0031606	An. minimus clade II	An. minimus s.l.	0070_1E3	METF2_0031468	An. minimus clade II	An. minimus s.l.	56.78	1	0	0
0078_3B3	METF2_0031606	An. minimus clade II	An. minimus s.l.	0070_1E2	METF2_0031468	An. minimus clade II	An. minimus s.l.	66.61	1	0	0
0078_3B4	METF2_0031606	An. minimus clade II	An. minimus s.l.	0070_1D1	METF2_0031468	An. minimus clade II	An. minimus s.l.	44.71	1	0	0
0078_3D3	METF2_0031609	An. culicifacies s.l.	An. culicifacies s.l.	0070_2K3	METF2_0031496	An. culicifacies s.l.	An. culicifacies s.l.	62.84	1	0	0
0078_3D4	METF2_0031609	An. culicifacies s.l.	An. culicifacies s.l.	0070_2L1	METF2_0031496	An. culicifacies s.l.	An. culicifacies s.l.	50.23	1	0	0
0078_3E1	METF2_0031609	An. culicifacies s.l.	An. culicifacies s.l.	0070_2L1	METF2_0031496	An. culicifacies s.l.	An. culicifacies s.l.	65.44	1	0	0
0078_3E2	METF2_0031609	An. culicifacies s.l.	An. culicifacies s.l.	0082_4B3	METF2_0031731	An. culicifacies s.l.	An. culicifacies s.l.	49.35	1	0	0
0078_3G1	METF2_0031652	An. vagus	An. vagus	0072_2K3	METF2_0031485	An. vagus	An. vagus	61.63	1	0	0
0078_3G2	METF2_0031652	An. vagus	An. vagus	0032_3I1	METF2_0009109	An. vagus	An. vagus	56.74	1	0	0
0078_3G3	METF2_0031652	An. vagus	An. vagus	0072_3A3	METF2_0031485	An. vagus	An. vagus	58.84	1	0	0
0078_3G4	METF2_0031652	An. vagus	An. vagus	0072_3A3	METF2_0031485	An. vagus	An. vagus	60.98	1	0	0
0078_3I3	METF2_0031653	An. vagus	An. vagus	0070_1B2	METF2_0031467	An. vagus	An. vagus	59.17	1	0	0
0078_3I4	METF2_0031653	An. vagus	An. vagus	0070_3C4	METF2_0031525	An. vagus	An. vagus	66.12	1	0	0
0078_3J1	METF2_0031653	An. vagus	An. vagus	0070_1B4	METF2_0031467	An. vagus	An. vagus	64.65	1	0	0
0078_3J2	METF2_0031653	An. vagus	An. vagus	0070_1A1	METF2_0031467	An. vagus	An. vagus	69.49	1	0	0
0078_3L1	METF2_0031655	An. vagus	An. vagus	0070_2B4	METF2_0031491	An. vagus	An. vagus	67.92	1	0	0
0078_3L2	METF2_0031655	An. vagus	An. vagus	0070_2A3	METF2_0031491	An. vagus	An. vagus	68.92	1	0	0
0078_3L3	METF2_0031655	An. vagus	An. vagus	0070_2B1	METF2_0031491	An. vagus	An. vagus	66.39	1	0	0
0078_3L4	METF2_0031655	An. vagus	An. vagus	0070_2B4	METF2_0031491	An. vagus	An. vagus	69.12	1	0	0
0078_4B3	METF2_0031656	An. culicifacies s.l.	An. culicifacies s.l.	0070_2J3	METF2_0031495	An. culicifacies s.l.	An. culicifacies s.l.	59.98	1	0	0
0078_4B4	METF2_0031656	An. culicifacies s.l.	An. culicifacies s.l.	0078_1F4	METF2_0031679	An. culicifacies s.l.	An. culicifacies s.l.	62.64	1	0	0
0078_4C1	METF2_0031656	An. culicifacies s.l.	An. culicifacies s.l.	0078_1F4	METF2_0031679	An. culicifacies s.l.	An. culicifacies s.l.	63.69	1	0	0
0078_4C2	METF2_0031656	An. culicifacies s.l.	An. culicifacies s.l.	0078_1F3	METF2_0031679	An. culicifacies s.l.	An. culicifacies s.l.	63.82	1	0	0
0078_4E1	METF2_0031683	An. kochi	An. kochi	0052_2L4	METF2_0013811	An. kochi	An. kochi	50.43	1	0	0
0078_4E2	METF2_0031683	An. kochi	An. kochi	0052_2L4	METF2_0013811	An. kochi	An. kochi	49.38	1	0	0
0078_4E3	METF2_0031683	An. kochi	An. kochi	0052_2L4	METF2_0013811	An. kochi	An. kochi	50.55	1	0	0
0078_4E4	METF2_0031683	An. kochi	An. kochi	0052_2L4	METF2_0013811	An. kochi	An. kochi	51.02	1	0	0
0078_4G3	METF2_0031714	An. jamesii	An. jamesii	0070_1J4	METF2_0031470	An. jamesii	An. jamesii	63.21	1	0	0
0078_4G4	METF2_0031714	An. jamesii	An. jamesii	0070_1J3	METF2_0031470	An. jamesii	An. jamesii	60.11	1	0	0
0078_4H1	METF2_0031714	An. jamesii	An. jamesii	0070_1J3	METF2_0031470	An. jamesii	An. jamesii	63.25	1	0	0
0078_4H2	METF2_0031714	An. jamesii	An. jamesii	0070_1H4	METF2_0031470	An. jamesii	An. jamesii	62.74	1	0	0
0078_4J1	METF2_0031716	An. dissidens	An. dissidens	0044_4F2	METF2_0005972	An. dissidens	An. dissidens	41.56	1	0	0
0078_4J2	METF2_0031716	An. dissidens	An. dissidens	0044_4G1	METF2_0005972	An. dissidens	An. dissidens	54.91	1	0	0
0078_4J3	METF2_0031716	An. dissidens	An. dissidens	0046_2B2	METF2_0008954	An. dissidens	An. dissidens	57.08	1	0	0
0078_4J4	METF2_0031716	An. dissidens	An. dissidens	0044_4F3	METF2_0005972	An. dissidens	An. dissidens	54.26	1	0	0
0080_1A1	METF2_0031760	An. dissidens	An. dissidens	0044_2B3	METF2_0005861	An. dissidens	An. dissidens	53.48	1	0	0
0080_1A2	METF2_0031760	An. dissidens	An. dissidens	0046_2A3	METF2_0008954	An. dissidens	An. dissidens	52.07	1	0	0
0080_1A3	METF2_0031760	An. dissidens	An. dissidens	0044_2B3	METF2_0005861	An. dissidens	An. dissidens	51.82	1	0	0
0080_1A4	METF2_0031760	An. dissidens	An. dissidens	0044_4F3	METF2_0005972	An. dissidens	An. dissidens	51.5	1	0	0
0082_1A1	METF2_0031719	An. dissidens	An. dissidens	0082_1C4	METF2_0031722	An. dissidens	An. dissidens	64.48	1	0	0
0082_1A2	METF2_0031719	An. dissidens	An. dissidens	0082_1C3	METF2_0031722	An. dissidens	An. dissidens	60.06	1	0	0
0082_1A3	METF2_0031719	An. dissidens	An. dissidens	0082_1E3	METF2_0031722	An. dissidens	An. dissidens	58.59	1	0	0
0082_1A4	METF2_0031719	An. dissidens	An. dissidens	0082_1E3	METF2_0031722	An. dissidens	An. dissidens	58.84	1	0	0
0082_1C3	METF2_0031722	An. dissidens	An. dissidens	0082_1A1	METF2_0031719	An. dissidens	An. dissidens	60.63	1	0	0
0082_1C4	METF2_0031722	An. dissidens	An. dissidens	0082_1A1	METF2_0031719	An. dissidens	An. dissidens	61.23	1	0	0
0082_1D1	METF2_0031722	An. dissidens	An. dissidens	0082_1B3	METF2_0031719	An. dissidens	An. dissidens	60.11	1	0	0
0082_1D2	METF2_0031722	An. dissidens	An. dissidens	0082_1B1	METF2_0031719	An. dissidens	An. dissidens	58.83	1	0	0
0082_1F1	METF2_0031753	An. saeungae	An. saeungae	0078_1E3	METF2_0031678	An. saeungae	An. saeungae	59.95	1	0	0
0082_1F2	METF2_0031753	An. saeungae	An. saeungae	0074_4H2	METF2_0031674	An. saeungae	An. saeungae	56.3	1	0	0
0082_1F3	METF2_0031753	An. saeungae	An. saeungae	0074_4H2	METF2_0031674	An. saeungae	An. saeungae	56.82	1	0	0
0082_1F4	METF2_0031753	An. saeungae	An. saeungae	0074_4H3	METF2_0031674	An. saeungae	An. saeungae	61.63	1	0	0
0082_1H3	METF2_0031755	An. dissidens	An. dissidens	0024_2D2	METF2_0005857	An. dissidens	An. dissidens	54.77	1	0	0
0082_1H4	METF2_0031755	An. dissidens	An. dissidens	0024_2D2	METF2_0005857	An. dissidens	An. dissidens	52.75	1	0	0
0082_1I1	METF2_0031755	An. dissidens	An. dissidens	0024_2D2	METF2_0005857	An. dissidens	An. dissidens	61.3	1	0	0
0082_1I2	METF2_0031755	An. dissidens	An. dissidens	0082_1E2	METF2_0031722	An. dissidens	An. dissidens	59.55	1	0	0
0082_1K1	METF2_0031612	An. jamesii	An. jamesii	0070_2D1	METF2_0031492	An. jamesii	An. jamesii	63.02	1	0	0
0082_1K2	METF2_0031612	An. jamesii	An. jamesii	0078_4H2	METF2_0031714	An. jamesii	An. jamesii	49.44	1	0	0
0082_1K3	METF2_0031612	An. jamesii	An. jamesii	0082_3I1	METF2_0031688	An. jamesii	An. jamesii	65.24	1	0	0
0082_1K4	METF2_0031612	An. jamesii	An. jamesii	0070_2D2	METF2_0031492	An. jamesii	An. jamesii	60.67	1	0	0
0082_2A3	METF2_0031613	An. minimus clade II	An. minimus s.l.	0072_1B1	METF2_0031480	An. minimus clade II	An. minimus s.l.	61.89	1	0	0
0082_2A4	METF2_0031613	An. minimus clade II	An. minimus s.l.	0072_4H2	METF2_0031522	An. minimus clade I	An. minimus s.l.	64.71	1	0	0
0082_2B1	METF2_0031613	An. minimus clade II	An. minimus s.l.	0072_4H4	METF2_0031522	An. minimus clade I	An. minimus s.l.	63.77	1	0	0
0082_2B2	METF2_0031613	An. minimus clade II	An. minimus s.l.	0072_4H2	METF2_0031522	An. minimus clade I	An. minimus s.l.	61.61	1	0	0
0082_2D1	METF2_0031614	An. minimus clade II	An. minimus s.l.	0072_1I1	METF2_0031503	An. minimus clade II	An. minimus s.l.	55.74	1	0	0
0082_2D2	METF2_0031614	An. minimus clade II	An. minimus s.l.	0052_4D2	METF2_0013855	An. minimus clade II	An. minimus s.l.	15.83	1	0	0
0082_2D3	METF2_0031614	An. minimus clade II	An. minimus s.l.	0082_2B4	METF2_0031613	An. minimus clade II	An. minimus s.l.	65.43	1	0	0
0082_2D4	METF2_0031614	An. minimus clade II	An. minimus s.l.	0072_1J3	METF2_0031503	An. minimus clade II	An. minimus s.l.	65.02	1	0	0
0082_2F3	METF2_0031615	An. nivipes	An. nivipes	0072_4E4	METF2_0031521	An. nivipes	An. nivipes	58.1	1	0	0
0082_2F4	METF2_0031615	An. nivipes	An. nivipes	0072_4E4	METF2_0031521	An. nivipes	An. nivipes	59.12	1	0	0
0082_2G1	METF2_0031615	An. nivipes	An. nivipes	0072_4E4	METF2_0031521	An. nivipes	An. nivipes	61.45	1	0	0
0082_2G2	METF2_0031615	An. nivipes	An. nivipes	0072_4E1	METF2_0031521	An. nivipes	An. nivipes	58.87	1	0	0
0082_2I1	METF2_0031616	An. maculatus	An. maculatus	0070_4H3	METF2_0031568	An. maculatus	An. maculatus	65.95	1	0	0
0082_2I2	METF2_0031616	An. maculatus	An. maculatus	0070_4H3	METF2_0031568	An. maculatus	An. maculatus	64.94	1	0	0
0082_2I3	METF2_0031616	An. maculatus	An. maculatus	0070_4I1	METF2_0031568	An. maculatus	An. maculatus	64.73	1	0	0
0082_2I4	METF2_0031616	An. maculatus	An. maculatus	0070_4H3	METF2_0031568	An. maculatus	An. maculatus	60.59	1	0	0
0082_2K3	METF2_0031617	An. minimus clade II	An. minimus s.l.	0082_2B4	METF2_0031613	An. minimus clade II	An. minimus s.l.	69.74	1	0	0
0082_2K4	METF2_0031617	An. minimus clade II	An. minimus s.l.	0072_4G3	METF2_0031522	An. minimus clade I	An. minimus s.l.	64.11	1	0	0
0082_2L1	METF2_0031617	An. minimus clade II	An. minimus s.l.	0082_2D4	METF2_0031614	An. minimus clade II	An. minimus s.l.	63.67	1	0	0
0082_2L2	METF2_0031617	An. minimus clade II	An. minimus s.l.	0082_2B4	METF2_0031613	An. minimus clade II	An. minimus s.l.	66.94	1	0	0
0082_3B1	METF2_0031657	An. maculatus	An. maculatus	0024_1A3	METF2_0005805	An. maculatus	An. maculatus	64.66	1	0	0
0082_3B2	METF2_0031657	An. maculatus	An. maculatus	0070_4H4	METF2_0031568	An. maculatus	An. maculatus	63.9	1	0	0
0082_3B3	METF2_0031657	An. maculatus	An. maculatus	0070_4H3	METF2_0031568	An. maculatus	An. maculatus	68.2	1	0	0
0082_3B4	METF2_0031657	An. maculatus	An. maculatus	0024_1B3	METF2_0005805	An. maculatus	An. maculatus	67.09	1	0	0
0082_3D3	METF2_0031661	An. jamesii	An. jamesii	0082_3I1	METF2_0031688	An. jamesii	An. jamesii	61.43	1	0	0
0082_3D4	METF2_0031661	An. jamesii	An. jamesii	0082_3G1	METF2_0031688	An. jamesii	An. jamesii	68.79	1	0	0
0082_3E1	METF2_0031661	An. jamesii	An. jamesii	0082_3G1	METF2_0031688	An. jamesii	An. jamesii	67.73	1	0	0
0082_3E2	METF2_0031661	An. jamesii	An. jamesii	0082_3G1	METF2_0031688	An. jamesii	An. jamesii	70.11	1	0	0
0082_3G1	METF2_0031688	An. jamesii	An. jamesii	0082_3F3	METF2_0031661	An. jamesii	An. jamesii	66.48	1	0	0
0082_3G2	METF2_0031688	An. jamesii	An. jamesii	0082_3E1	METF2_0031661	An. jamesii	An. jamesii	59.39	1	0	0
0082_3G3	METF2_0031688	An. jamesii	An. jamesii	0082_3F2	METF2_0031661	An. jamesii	An. jamesii	69.99	1	0	0
0082_3G4	METF2_0031688	An. jamesii	An. jamesii	0082_3F3	METF2_0031661	An. jamesii	An. jamesii	67.66	1	0	0
0082_3I3	METF2_0031689	An. jamesii	An. jamesii	0082_3H4	METF2_0031688	An. jamesii	An. jamesii	58.83	1	0	0
0082_3I4	METF2_0031689	An. jamesii	An. jamesii	0082_3H4	METF2_0031688	An. jamesii	An. jamesii	65.49	1	0	0
0082_3J1	METF2_0031689	An. jamesii	An. jamesii	0074_4K2	METF2_0031676	An. jamesii	An. jamesii	58.38	1	0	0
0082_3J2	METF2_0031689	An. jamesii	An. jamesii	0074_4L1	METF2_0031676	An. jamesii	An. jamesii	57.21	1	0	0
0082_3L1	METF2_0031691	An. maculatus	An. maculatus	0082_2K1	METF2_0031616	An. maculatus	An. maculatus	61.26	1	0	0
0082_3L2	METF2_0031691	An. maculatus	An. maculatus	0082_2K1	METF2_0031616	An. maculatus	An. maculatus	61.9	1	0	0
0082_3L3	METF2_0031691	An. maculatus	An. maculatus	0072_1G2	METF2_0031489	An. maculatus	An. maculatus	63.73	1	0	0
0082_3L4	METF2_0031691	An. maculatus	An. maculatus	0082_2J4	METF2_0031616	An. maculatus	An. maculatus	64.15	1	0	0
0082_4B3	METF2_0031731	An. culicifacies s.l.	An. culicifacies s.l.	0078_4C2	METF2_0031656	An. culicifacies s.l.	An. culicifacies s.l.	56.51	1	0	0
0082_4B4	METF2_0031731	An. culicifacies s.l.	An. culicifacies s.l.	0078_1F2	METF2_0031679	An. culicifacies s.l.	An. culicifacies s.l.	55.84	1	0	0
0082_4C1	METF2_0031731	An. culicifacies s.l.	An. culicifacies s.l.	0078_4D1	METF2_0031656	An. culicifacies s.l.	An. culicifacies s.l.	57.96	1	0	0
0082_4C2	METF2_0031731	An. culicifacies s.l.	An. culicifacies s.l.	0078_4D1	METF2_0031656	An. culicifacies s.l.	An. culicifacies s.l.	59.72	1	0	0
0082_4E1	METF2_0031732	An. baimaii	An. dirus s.l.	0020_4A1	METF2_0009007	An. baimaii	An. dirus s.l.	59.97	1	0	0
0082_4E2	METF2_0031732	An. baimaii	An. dirus s.l.	0032_3F1	METF2_0009104	An. baimaii	An. dirus s.l.	47.43	1	0	0
0082_4E3	METF2_0031732	An. baimaii	An. dirus s.l.	0032_3D4	METF2_0009104	An. baimaii	An. dirus s.l.	59.24	1	0	0
0082_4E4	METF2_0031732	An. baimaii	An. dirus s.l.	0020_3L4	METF2_0009007	An. baimaii	An. dirus s.l.	58.56	1	0	0
0082_4G3	METF2_0031756	An. splendidus	An. splendidus	0082_4J4	METF2_0031758	An. splendidus	An. splendidus	71.03	1	0	0
0082_4G4	METF2_0031756	An. splendidus	An. splendidus	0082_4J1	METF2_0031758	An. splendidus	An. splendidus	67.7	1	0	0
0082_4H1	METF2_0031756	An. splendidus	An. splendidus	0082_4L1	METF2_0031758	An. splendidus	An. splendidus	68.06	1	0	0
0082_4H2	METF2_0031756	An. splendidus	An. splendidus	0082_4J1	METF2_0031758	An. splendidus	An. splendidus	75.52	1	0	0
0082_4J1	METF2_0031758	An. splendidus	An. splendidus	0082_4H2	METF2_0031756	An. splendidus	An. splendidus	71.34	1	0	0
0082_4J2	METF2_0031758	An. splendidus	An. splendidus	0082_4I4	METF2_0031756	An. splendidus	An. splendidus	64.49	1	0	0
0082_4J3	METF2_0031758	An. splendidus	An. splendidus	0082_4I1	METF2_0031756	An. splendidus	An. splendidus	70.71	1	0	0
0082_4J4	METF2_0031758	An. splendidus	An. splendidus	0082_4I1	METF2_0031756	An. splendidus	An. splendidus	70.14	1	0	0
